# Supplementary material for: mTOR inhibition overcomes RSK3-mediated resistance to BET inhibitors in small cell lung cancer
Source: JCI Insight. 2023 Mar 8;8(5):e156657. doi: 10.1172/jci.insight.156657 (PMC10077471; doi:10.1172/jci.insight.156657)
Supplement: Supplemental table 1 [file jciinsight-8-156657-s016.xlsx]

## Sheet: Supp Table S1
Supplemental Table S1: Combination data for JQ1-versus-MIPE 4.0 library in the SCLC cell line H446.
AssayId	BlockId	Size	RowSid	RowName	RowTarget	ColSid	ColName	ColTarget	mqcClass	mqcConfidence	MedianExcess	NumExcess	ExcessHSA	ExcessCRX	LS3x3	Beta	Gamma	DBSumPos	DBSumNeg
7601	1	6	NCGC00015609-05	Lonidamine	Phosphotransferase (HK) (Trypanosoma brucei) Inhibitor	NCGC00250412-19	JQ1	Brd4 Inhibitor	Good	0.974133	69.3692	18	-191.257	57959.8	-14.9188	0.90093	0.90049	0.12218	-2.02316
7601	2	6	NCGC00346824-01	3-Bromopyruvate	Hexokinase 2 Inhibitor	NCGC00250412-19	JQ1	Brd4 Inhibitor	Good	0.974133	72.9263	21	-248.365	61172.3	-18.5979	0.88682	0.88574	0	-2.46164
7601	3	6	NCGC00018185-07	Tranilast	TNF-alpha Production Inhibitor	NCGC00250412-19	JQ1	Brd4 Inhibitor	Good	0.974133	74.3382	18	-176.605	59163.4	-11.7084	0.91914	0.91914	0.12269	-1.88874
7601	4	6	NCGC00167491-02	Lenalidomide	TNF-alpha Production Inhibitor	NCGC00250412-19	JQ1	Brd4 Inhibitor	Good	0.972608	68.5188	12	-79.7833	58285.2	-12.8908	0.97607	0.97034	0.26101	-0.95906
7601	5	6	NCGC00346551-01	Pomalidomide	TNF-alpha Production Inhibitor	NCGC00250412-19	JQ1	Brd4 Inhibitor	Good	0.974133	67.8841	16	-176.493	60676.9	-15.6303	0.92227	0.91641	0.11436	-1.75613
7601	6	6	NCGC00015989-16	Thalidomide	TNF-alpha Production Inhibitor	NCGC00250412-19	JQ1	Brd4 Inhibitor	Good	0.974133	65.419	18	-254.952	62862	-23.2092	0.88774	0.88569	0.02616	-2.53172
7601	7	6	NCGC00095597-02	Andrographolide	TNF-alpha Production Inhibitor	NCGC00250412-19	JQ1	Brd4 Inhibitor	Good	0.974133	69.8377	20	-250.35	61043.4	-16.3799	0.88262	0.87944	0.02012	-2.45428
7601	8	6	NCGC00247624-02	Tanshinone I	TNF-alpha Production Inhibitors	NCGC00250412-19	JQ1	Brd4 Inhibitor	Good	0.970785	61.2003	12	-49.058	62459.7	-6.95451	0.97956	0.97956	0.07317	-0.56375
7601	9	6	NCGC00095709-06	Tanshinone IIA	TNF-alpha Production Inhibitor	NCGC00250412-19	JQ1	Brd4 Inhibitor	Good	0.970785	50.0618	1	95.1713	58783.3	3.3348	1.04816	1.04816	1.03892	-0.0872
7601	10	6	NCGC00263092-01	Apratastat	TNF-alpha-Converting Enzyme Inhibitor	NCGC00250412-19	JQ1	Brd4 Inhibitor	Good	0.976352	51.8891	4	49.9873	58969.6	0	1.01538	1.01538	0.58894	-0.08907
7601	11	6	NCGC00091112-08	Methylrosaniline chloride	TNFR1 (p55/CD120a) Modulator	NCGC00250412-19	JQ1	Brd4 Inhibitor	Good	0.97495	62.0947	16	-106.501	46576.3	-7.71235	0.98245	0.96177	0.24007	-0.51981
7601	12	6	NCGC00015209-12	Cyclophosphamide	Bcl-2 Expression Inhibitor	NCGC00250412-19	JQ1	Brd4 Inhibitor	Good	0.959288	81.6846	2	93.6041	57549	0	1.03438	1.03438	1.05242	-0.11638
7601	13	6	NCGC00181170-03	Bendamustine	DNA Alkylating Drugs	NCGC00250412-19	JQ1	Brd4 Inhibitor	Good	0.952423	71.6176	5	14.7823	60299.5	0	1.00862	1.00862	0.36284	-0.21502
7601	14	6	NCGC00090905-11	Busulfan	DNA Alkylating Agent	NCGC00250412-19	JQ1	Brd4 Inhibitor	Good	0.974133	64.4495	12	-43.8379	60357.3	-3.77324	0.98169	0.98169	0.17981	-0.61819
7601	15	6	NCGC00091861-06	Dacarbazine	DNA Alkylating Agent	NCGC00250412-19	JQ1	Brd4 Inhibitor	Good	0.974133	61.5533	14	-81.2236	62626.9	-8.10565	0.96775	0.96775	0.0541	-0.86634
7601	16	6	NCGC00163468-06	Mitomycin C	DNA Alkylating Agent	NCGC00250412-19	JQ1	Brd4 Inhibitor	Good	0.974133	66.3753	18	-205.426	60497.8	-15.1739	0.90039	0.89983	0	-2.0437
7601	17	6	NCGC00025235-01	Streptozocin	DNA Alkylating Agent	NCGC00250412-19	JQ1	Brd4 Inhibitor	Good	0.98186	72.6951	9	-18.5852	58148.5	-2.28074	0.99193	0.99193	0.11025	-0.2961
7601	18	6	NCGC00179435-07	Ifomide	DNA Alkylating Agent	NCGC00250412-19	JQ1	Brd4 Inhibitor	Good	0.974133	51.1157	10	-10.089	56147.9	-0.96434	0.99203	0.99203	0.18143	-0.28232
7601	19	6	NCGC00015204-08	Carmustine	DNA Alkylating Agent	NCGC00250412-19	JQ1	Brd4 Inhibitor	Good	0.952423	71.2548	15	-51.7527	58611.8	-3.46409	0.97644	0.97644	0.02995	-0.54748
7601	20	6	NCGC00091835-09	Chlormethine	DNA Alkylating Agent	NCGC00250412-19	JQ1	Brd4 Inhibitor	Good	0.974133	63.8562	7	2.39801	60595.6	-0.14645	0.99841	0.99841	0.41934	-0.39536
7601	21	6	NCGC00015199-19	Chlorambucil	DNA Alkylating Agent	NCGC00250412-19	JQ1	Brd4 Inhibitor	Good	0.974133	59.7747	9	-72.8285	63842.1	-6.15995	0.96514	0.96514	0.07323	-0.80152
7601	22	6	NCGC00346829-01	Fotemustine	DNA Alkylating Agent	NCGC00250412-19	JQ1	Brd4 Inhibitor	Good	0.974133	53.4966	12	-71.0029	63496.3	-3.00878	0.96613	0.96613	0.04821	-0.75824
7601	23	6	NCGC00263858-03	Carboplatin	DNA Alkylating Agent	NCGC00250412-19	JQ1	Brd4 Inhibitor	Good	0.974133	59.8688	14	-79.9032	64235.8	-6.69699	0.97185	0.97185	0.0272	-0.82623
7601	24	6	NCGC00167798-02	Oxaliplatin	DNA Alkylating Agent	NCGC00250412-19	JQ1	Brd4 Inhibitor	Good	0.974133	69.1458	12	-134.979	64067	-13.5336	0.94094	0.94094	0.12199	-1.47178
7601	25	6	NCGC00090759-02	Cisplatin	DNA Alkylating Agent	NCGC00250412-19	JQ1	Brd4 Inhibitor	Good	0.974133	71.7371	9	5.08932	58455.3	-4.97781	1.0145	1.0145	0.52152	-0.47062
7601	26	6	NCGC00181152-01	Nedaplatin	DNA Alkylating Agent	NCGC00250412-19	JQ1	Brd4 Inhibitor	Good	0.974133	70.2174	14	-151.571	63524.5	-12.6997	0.94121	0.94121	0.03903	-1.55474
7601	27	6	NCGC00346930-01	Picoplatin	DNA Alkylating Agent	NCGC00250412-19	JQ1	Brd4 Inhibitor	Good	0.959699	61.5977	1	122.589	59968.2	0	1.04888	1.04888	1.26118	-0.03529
7601	28	6	NCGC00167466-03	Lomustine	DNA Alkylating Agent	NCGC00250412-19	JQ1	Brd4 Inhibitor	Good	0.974133	0	0	146.54	58718.8	1.37209	1.05225	1.05225	1.4654	0
7601	29	6	NCGC00016438-05	Procarbazine hydrochloride	DNA Alkylating Drugs	NCGC00250412-19	JQ1	Brd4 Inhibitor	Good	0.974133	65.8146	12	-66.8713	62525.1	-7.79318	0.97981	0.97981	0.17661	-0.84532
7601	30	6	NCGC00090757-05	Melphalan	DNA Alkylating Agent	NCGC00250412-19	JQ1	Brd4 Inhibitor	Good	0.96969	69.901	12	-150.232	63766.6	-15.7149	0.94014	0.94014	0.0904	-1.59272
7601	31	6	NCGC00185756-01	Estramustine	DNA Alkylating Agent	NCGC00250412-19	JQ1	Brd4 Inhibitor	Good	0.809368	58.7387	13	-142.602	67057.6	-11.6163	0.94575	0.94575	0.01121	-1.43723
7601	32	6	NCGC00163700-04	Vincristine sulfate	Tubulin polymerization Inhibitor	NCGC00250412-19	JQ1	Brd4 Inhibitor	Good	0.974133	74.2767	20	-143.498	25062.2	-7.20482	0.86646	0.67188	0.59406	-0.71756
7601	33	6	NCGC00346731-01	Vinblastine	Tubulin polymerization Inhibitor	NCGC00250412-19	JQ1	Brd4 Inhibitor	Good	0.99387	60.896	15	-183.378	91081.4	-9.6579	0.93477	0.93477	0	-1.83378
7601	34	6	NCGC00346580-01	Vinflunine	Tubulin polymerization Inhibitor	NCGC00250412-19	JQ1	Brd4 Inhibitor	Good	0.99387	68.6109	19	-186.802	67499.1	-16.3078	0.93633	0.90542	0.35725	-1.4086
7601	35	6	NCGC00165966-02	Vinorelbine	Tubulin polymerization Inhibitor	NCGC00250412-19	JQ1	Brd4 Inhibitor	Good	0.979695	75.9234	20	-352.473	74580.8	-28.6196	0.89109	0.84224	0	-2.44707
7601	36	6	NCGC00185772-01	Vindesine sulfate salt	Tubulin polymerization inhibitor	NCGC00250412-19	JQ1	Brd4 Inhibitor	Good	0.750119	63.1326	14	-89.9604	37819.9	-9.23313	0.9917	0.90147	0.56422	-0.58061
7601	37	6	NCGC00263098-03	Combretastatin A-4	Tubulin polymerization Inhibitor	NCGC00250412-19	JQ1	Brd4 Inhibitor	Good	0.750119	62.0961	22	-98.4746	28555.7	-6.85885	0.95447	0.91531	0.11741	-0.38732
7601	38	6	NCGC00346937-01	Ombrabulin	Tubulin polymerization Inhibitor	NCGC00250412-19	JQ1	Brd4 Inhibitor	Good	0.982097	72.864	23	-142.272	22942.5	-11.0331	0.82661	0.80928	0.01777	-0.95395
7601	39	6	NCGC00263169-01	Plinabulin	Tubulin polymerization Inhibitor	NCGC00250412-19	JQ1	Brd4 Inhibitor	Good	0.971045	56.9386	20	-172.418	17573.6	-9.7306	0.66992	0.5709	0.13226	-0.92828
7601	40	6	NCGC00346494-01	E-7010	Tubulin polymerization Inhibitor	NCGC00250412-19	JQ1	Brd4 Inhibitor	Good	0.966233	59.6239	20	-160.51	39857	-9.42747	0.93252	0.88789	0.13444	-0.95855
7601	41	6	NCGC00160428-02	Indibulin	Tubulin polymerization Inhibitor	NCGC00250412-19	JQ1	Brd4 Inhibitor	Good	0.99387	68.1052	24	-183.8	35494.8	-12.0798	0.90471	0.86357	0.02879	-1.02003
7601	42	6	NCGC00346805-01	XRP-44X	Tubulin polymerization Inhibitor	NCGC00250412-19	JQ1	Brd4 Inhibitor	Good	0.80083	58.384	17	-153.088	48977.5	-15.0744	0.96585	0.92964	0.25013	-0.99906
7601	43	6	NCGC00025125-20	Colchicine	Tubulin polymerization Inhibitor	NCGC00250412-19	JQ1	Brd4 Inhibitor	Good	0.975975	58.2687	17	-104.096	19265.7	-6.52525	0.82559	0.72266	0.66861	-0.6797
7601	44	6	NCGC00166035-02	Demecolcine	Tubulin polymerization Inhibitor	NCGC00250412-19	JQ1	Brd4 Inhibitor	Good	0.987207	56.398	20	-167.392	27992.1	-8.40735	0.99382	0.88711	0.20516	-0.55978
7601	45	6	NCGC00016388-03	Noscapine	Tubulin Polymerization Inhibitor	NCGC00250412-19	JQ1	Brd4 Inhibitor	Good	0.614864	90.6297	7	322.689	42012.1	-2.36412	1.18291	1.18291	3.71743	-0.49053
7601	46	6	NCGC00014650-03	Ansamitocin P3	Tubulin polymerization Inhibitor	NCGC00250412-19	JQ1	Brd4 Inhibitor	Good	0.838111	41.0677	19	-31.2846	7970.92	-3.09347	1.14365	0.81514	0.99837	-0.06441
7601	47	6	NCGC00181306-03	Docetaxel	Tubulin depolymerization Inhibitor	NCGC00250412-19	JQ1	Brd4 Inhibitor	Medium	0.729219	44.8164	22	-135.45	10699.5	-5.63896	0.88584	0.55469	0.15321	-0.23319
7601	48	6	NCGC00024995-10	Paclitaxel	Tubulin depolymerization Inhibitor	NCGC00250412-19	JQ1	Brd4 Inhibitor	Good	0.902448	43.7255	23	-144.271	17884.8	-6.91259	0.88169	0.75239	0.19388	-0.4187
7601	49	6	NCGC00346704-01	Cabazitaxel	Tubulin depolymerization Inhibitor	NCGC00250412-19	JQ1	Brd4 Inhibitor	Medium	0.757556	63.3569	25	-411.595	19098.4	-17.8382	0.53594	0.3457	0.02914	-1.85899
7601	50	6	NCGC00346661-01	Cephalomannine	Tubulin depolymerization Inhibitor	NCGC00250412-19	JQ1	Brd4 Inhibitor	Medium	0.762716	62.912	17	-68.0002	24637.4	-3.68957	0.9834	0.9334	0.61615	-0.29816
7601	51	6	NCGC00346505-01	Epothilone A	Tubulin depolymerization Inhibitor	NCGC00250412-19	JQ1	Brd4 Inhibitor	Good	0.927265	48.0176	24	-150.519	18845.3	-9.99796	0.79922	0.74004	0.1787	-0.69615
7601	52	6	NCGC00181131-02	Epothilone B	Tubulin depolymerization Inhibitor	NCGC00250412-19	JQ1	Brd4 Inhibitor	Good	0.682195	47.4917	23	-147.635	10591.6	-5.09335	0.83106	0.53115	0.12854	-0.35355
7601	53	6	NCGC00346574-01	Lexibulin hydrochloride	Tubulin depolymerization Inhibitor	NCGC00250412-19	JQ1	Brd4 Inhibitor	Good	0.73577	43.966	17	-121.9	32974.2	-11.0016	0.97361	0.94326	0.20049	-0.45662
7601	54	6	NCGC00015647-03	Nocodazole	Tubulin Polymerization Inhibitor	NCGC00250412-19	JQ1	Brd4 Inhibitor	Good	0.971045	49.9655	18	-109.129	32907	-10.2092	0.99738	0.96333	0.26955	-0.35007
7601	55	6	NCGC00016706-05	Parbendazole	Tubulin depolymerization Inhibitor	NCGC00250412-19	JQ1	Brd4 Inhibitor	Good	0.972608	57.2252	19	-146.183	36018.9	-13.5363	0.99202	0.94238	0.17033	-0.44379
7601	56	6	NCGC00346660-01	10-Deacetylbaccatin	antineoplastic intermediate	NCGC00250412-19	JQ1	Brd4 Inhibitor	Good	0.968926	73.7188	13	-156.754	59365	-4.59235	0.93052	0.92305	0.08318	-1.5102
7601	57	6	NCGC00161927-03	DMEP	Antimitotic Agent	NCGC00250412-19	JQ1	Brd4 Inhibitor	Good	0.760363	76.5529	19	-211.773	45323.4	-16.2109	0.90898	0.87097	0.26374	-1.45622
7601	58	6	NCGC00022001-14	Podofilox	Antimitotic Agent	NCGC00250412-19	JQ1	Brd4 Inhibitor	Good	0.979253	77.5381	20	-128.866	25660.1	-9.8285	0.9064	0.879	0.14743	-0.74544
7601	59	6	NCGC00346832-01	Terameprocol	Antimitotic Agent	NCGC00250412-19	JQ1	Brd4 Inhibitor	Medium	0.746817	82.2994	12	-111.027	57567.7	-8.92705	0.97402	0.97402	0.36305	-1.47332
7601	60	6	NCGC00263174-01	Ispinesib	Kinesin-Like Spindle Protein Inhibitor	NCGC00250412-19	JQ1	Brd4 Inhibitor	Good	0.921638	70.121	20	-134.885	25191.1	-11.4559	0.86714	0.84148	0.51439	-0.99927
7601	61	6	NCGC00346571-01	SB-743921	Kinesin-Like Spindle Protein Inhibitor	NCGC00250412-19	JQ1	Brd4 Inhibitor	Good	0.969675	55.7229	23	-95.546	8640.28	-5.03092	0.99863	0.67632	0.2183	-0.17548
7601	62	6	NCGC00346464-01	ARRY-520	Kinesin-Like Spindle Protein Inhibitor	NCGC00250412-19	JQ1	Brd4 Inhibitor	Good	0.974133	59.0944	25	-261.623	17747	-11.3679	0.76885	0.54014	0.00239	-0.94364
7601	63	6	NCGC00025103-01	Monastrol	Kinesin-Like Spindle Protein Inhibitor	NCGC00250412-19	JQ1	Brd4 Inhibitor	Good	0.974133	71.0321	12	-88.7552	61973.3	-9.40214	0.97051	0.97051	0.09877	-0.98632
7601	64	6	NCGC00159541-02	S-Trityl-L-cysteine	Mitotic Kinesin Eg5 Inhibitor	NCGC00250412-19	JQ1	Brd4 Inhibitor	Good	0.974133	67.741	14	-96.1741	63087.1	-8.51394	0.96882	0.96882	0.13471	-1.09645
7601	65	6	NCGC00092288-01	(-)-Blebbistatin	myosin II ATPase Inhibitor	NCGC00250412-19	JQ1	Brd4 Inhibitor	Good	0.974133	56.5608	15	-126.232	67142.8	-9.25948	0.94898	0.94898	0	-1.26232
7601	66	6	NCGC00346618-01	Omecamtiv mecarbil	Cardiac Myosin Activator	NCGC00250412-19	JQ1	Brd4 Inhibitor	Good	0.974133	60.8652	14	-134.154	64807.5	-10.5838	0.94819	0.94819	0.03725	-1.37878
7601	67	6	NCGC00347942-01	Cilliobrevin D	AAA+ ATPase Motor Cytoplasmic Dynein Inhibitor	NCGC00250412-19	JQ1	Brd4 Inhibitor	Good	0.997608	62.5391	14	-215.954	68339.3	-19.497	0.90442	0.90442	0.00093	-2.16047
7601	68	6	NCGC00346943-01	GSK-923295	Centromere Associated Protein (CENP) Inhibitor	NCGC00250412-19	JQ1	Brd4 Inhibitor	Good	0.99387	70.932	17	-254.96	57869.8	-20.2506	0.91939	0.88301	0.1294	-1.84419
7601	69	6	NCGC00014925-07	Topotecan hydrochloride	DNA Topoisomerase I Inhibitor	NCGC00250412-19	JQ1	Brd4 Inhibitor	Good	0.974133	86.1158	21	-475.129	77633.5	-29.0402	0.7999	0.76484	0.00577	-3.93493
7601	70	6	NCGC00178697-05	Irinotecan	DNA Topoisomerase I Inhibitor	NCGC00250412-19	JQ1	Brd4 Inhibitor	Good	0.982845	72.3595	17	-249.222	87664.4	-14.3076	0.89509	0.89509	0	-2.49222
7601	71	6	NCGC00016994-16	Camptothecin	DNA Topoisomerase I Inhibitor	NCGC00250412-19	JQ1	Brd4 Inhibitor	Good	0.976352	72.4454	20	-248.976	58155.4	-23.5851	0.90527	0.83066	0.17982	-1.52569
7601	72	6	NCGC00095986-02	10-hydroxycamptothecin	DNA Topoisomerase I Inhibitor	NCGC00250412-19	JQ1	Brd4 Inhibitor	Good	0.988038	76.4941	23	-416.078	66049.6	-36.9167	0.77427	0.72515	0.01922	-3.33247
7601	73	6	NCGC00167831-01	SN-38	DNA Topoisomerase I Inhibitor	NCGC00250412-19	JQ1	Brd4 Inhibitor	Good	0.976352	73.6832	24	-326.951	52570	-24.4638	0.82666	0.74551	0.03102	-1.97864
7601	74	6	NCGC00346471-01	Rebeccamycin	DNA Topoisomerase I Inhibitor	NCGC00250412-19	JQ1	Brd4 Inhibitor	Good	0.970677	73.7036	18	-233.642	49549.8	-18.6196	0.90723	0.88281	0.14409	-1.91288
7601	75	6	NCGC00015598-03	beta-Lapachone	Tryptophan 2,3-Dioxygenase (TDO) Inhibitor	NCGC00250412-19	JQ1	Brd4 Inhibitor	Good	0.966735	68.7324	10	-50.6069	56460	-5.57514	1.00596	0.98499	0.47358	-0.52322
7601	76	6	NCGC00024415-39	Doxorubicin	DNA Topoisomerase II Inhibitor	NCGC00250412-19	JQ1	Brd4 Inhibitor	Good	0.992334	74.5645	19	-176.114	39375.2	-13.8758	0.94082	0.8729	0.40147	-1.22099
7601	77	6	NCGC00346437-01	Vosaroxin	DNA Topoisomerase II Inhibitor	NCGC00250412-19	JQ1	Brd4 Inhibitor	Good	0.992886	72.0113	19	-271.904	51310.4	-25.6185	0.93037	0.86729	0.25444	-1.85875
7601	78	6	NCGC00263918-04	Epirubicin hydrochloride	DNA Topoisomerase II Inhibitor	NCGC00250412-19	JQ1	Brd4 Inhibitor	Good	0.988038	76.6469	22	-432.989	52598.8	-31.4434	0.76895	0.74336	0.08767	-3.56294
7601	79	6	NCGC00093976-06	Idarubicin hydrochloride	DNA Topoisomerase II Inhibitor	NCGC00250412-19	JQ1	Brd4 Inhibitor	Good	0.968101	75.7213	24	-362.311	43708.9	-22.3675	0.76738	0.73013	0.07548	-2.66758
7601	80	6	NCGC00167982-02	Pirarubicin	DNA Topoisomerase II Inhibitor	NCGC00250412-19	JQ1	Brd4 Inhibitor	Good	0.970785	84.0234	18	-345.213	54860.4	-23.4063	0.8626	0.82935	0.20139	-3.01417
7601	81	6	NCGC00179504-06	Etoposide	DNA Topoisomerase II Inhibitor	NCGC00250412-19	JQ1	Brd4 Inhibitor	Good	0.975486	74.1029	7	51.1437	72958.1	0.64606	1.03171	1.02896	0.80468	-0.24787
7601	82	6	NCGC00346563-01	Teniposide	DNA Topoisomerase II Inhibitor	NCGC00250412-19	JQ1	Brd4 Inhibitor	Good	0.99387	72.0111	18	-143.731	77637.3	-12.0885	0.93096	0.92476	0.11954	-1.41176
7601	83	6	NCGC00015693-08	Mitoxantrone	DNA Topoisomerase II Inhibitor	NCGC00250412-19	JQ1	Brd4 Inhibitor	Good	0.974133	65.2669	16	-210.598	44788.9	-20.0672	0.94783	0.8729	0.34799	-1.09196
7601	84	6	NCGC00263544-02	Dexrazoxane hydrochloride	DNA Topoisomerase II Inhibitor	NCGC00250412-19	JQ1	Brd4 Inhibitor	Good	0.96743	58.268	12	-70.7505	59900.3	-8.00621	0.96609	0.96609	0.20099	-0.9085
7601	85	6	NCGC00346949-01	ICRF-193	DNA Topoisomerase II Inhibitor	NCGC00250412-19	JQ1	Brd4 Inhibitor	Good	0.952423	55.9655	15	-112.856	62269.1	-12.9208	0.9535	0.94263	0.2222	-1.04753
7601	86	6	NCGC00167429-05	Temozolomide	DNA Topoisomerase II Inhibitor	NCGC00250412-19	JQ1	Brd4 Inhibitor	Good	0.952423	64.4464	20	-118.447	59222	-7.54163	0.94522	0.94522	0	-1.18447
7601	87	6	NCGC00015479-20	Genistein	DNA Topoisomerase II Inhibitor	NCGC00250412-19	JQ1	Brd4 Inhibitor	Good	0.98569	55.3977	12	-46.4846	56267.3	-5.55733	0.97003	0.97003	0.14636	-0.6112
7601	88	6	NCGC00346513-01	Amonafide	DNA Topoisomerase II Inhibitor	NCGC00250412-19	JQ1	Brd4 Inhibitor	Good	0.977869	60.8907	15	-102.972	54723	-10.4431	0.94981	0.94341	0.14534	-1.02723
7601	89	6	NCGC00346890-01	Banoxantrone	DNA Topoisomerase II Inhibitor	NCGC00250412-19	JQ1	Brd4 Inhibitor	Good	0.976841	77.3183	22	-286.358	55640.2	-26.0015	0.8648	0.85068	0.0668	-2.59102
7601	90	6	NCGC00167503-02	Aclarubicin	DNA Topoisomerase II Inhibitor	NCGC00250412-19	JQ1	Brd4 Inhibitor	Good	0.949362	78.1252	22	-282.681	38009.5	-22.4315	0.84858	0.79263	0.34543	-1.9324
7601	91	6	NCGC00068236-08	Gatifloxacin	DNA Topoisomerase IV Inhibitor	NCGC00250412-19	JQ1	Brd4 Inhibitor	Good	0.974133	51.0885	11	-35.1972	59943.4	-7.63058	1.00005	0.99307	0.50735	-0.66867
7601	92	6	NCGC00183881-01	Moxifloxacin hydrochloride	DNA Topoisomerase IV Inhibitor	NCGC00250412-19	JQ1	Brd4 Inhibitor	Good	0.974133	66.1556	5	40.9776	60125.3	0	1.01918	1.01918	0.51361	-0.10383
7601	93	6	NCGC00016916-12	Norfloxacin	DNA Topoisomerase IV Inhibitor	NCGC00250412-19	JQ1	Brd4 Inhibitor	Good	0.974133	75.7196	16	-156.499	62568.5	-10.766	0.94336	0.94336	0	-1.565
7601	94	6	NCGC00166294-02	Sparfloxacin	DNA Topoisomerase IV Inhibitor	NCGC00250412-19	JQ1	Brd4 Inhibitor	Good	0.976952	65.2456	14	-83.9923	61186.7	-4.05929	0.96309	0.96309	0.00978	-0.8497
7601	95	6	NCGC00178529-03	Levofloxacin	DNA Topoisomerase IV Inhibitor	NCGC00250412-19	JQ1	Brd4 Inhibitor	Good	0.974133	74.7868	12	-69.1718	57017.8	-7.08668	0.9783	0.9783	0.1644	-0.85612
7601	96	6	NCGC00016959-07	Ciprofloxacin	DNA Topoisomerase IV Inhibitor	NCGC00250412-19	JQ1	Brd4 Inhibitor	Good	0.974133	52.944	10	-31.3554	60004.3	-4.09449	0.98433	0.98433	0.14681	-0.46037
7601	97	6	NCGC00183844-01	Sitafloxacin hydrate	DNA Topoisomerase IV Inhibitor	NCGC00250412-19	JQ1	Brd4 Inhibitor	Good	0.974133	70.6584	15	-141.343	63570.5	-8.68445	0.94507	0.94507	0	-1.41343
7601	98	6	NCGC00346532-01	VX-222	Unknown	NCGC00250412-19	JQ1	Brd4 Inhibitor	Good	0.974133	56.3908	8	-16.2189	63397.7	-0.15548	0.99203	0.99203	0.22065	-0.38284
7601	99	6	NCGC00346467-01	VCH-916	Unknown	NCGC00250412-19	JQ1	Brd4 Inhibitor	Good	0.974133	67.6689	12	-93.7511	63252.4	-9.49073	0.97073	0.97073	0.07783	-1.01534
7601	100	6	NCGC00346462-01	Sofosbuvir	RNA-Directed RNA Polymerase Inhibitor	NCGC00250412-19	JQ1	Brd4 Inhibitor	Good	0.974133	51.628	13	-64.6263	64214.6	-5.35385	0.9704	0.9704	0.06565	-0.71192
7601	101	6	NCGC00346463-01	Nesbuvir	RNA-Directed RNA Polymerase Inhibitor	NCGC00250412-19	JQ1	Brd4 Inhibitor	Good	0.903987	55.9126	15	-113.059	66393.3	-8.52926	0.957	0.957	0	-1.13059
7601	102	6	NCGC00025059-04	Actinomycin D	DNA-Directed RNA Polymerase Inhibitor	NCGC00250412-19	JQ1	Brd4 Inhibitor	Good	0.974133	89.4023	21	-246.729	45469.8	-24.0564	0.80635	0.74902	0.43911	-1.95559
7601	103	6	NCGC00167431-02	Rifapentine	DNA-Directed RNA Polymerase Inhibitor	NCGC00250412-19	JQ1	Brd4 Inhibitor	Good	0.974133	74.6276	11	-104.626	62286.6	-9.51257	0.96659	0.96659	0.16031	-1.20657
7601	104	6	NCGC00022678-07	Rifampicin	DNA-Directed RNA Polymerase Inhibitor	NCGC00250412-19	JQ1	Brd4 Inhibitor	Good	0.974133	65.0018	11	-65.6139	63825.1	-3.65449	0.97754	0.97754	0.15544	-0.81158
7601	105	6	NCGC00271415-02	Rifaximin	Pregnane X Receptor (PXR) Agonist	NCGC00250412-19	JQ1	Brd4 Inhibitor	Good	0.972608	66.567	15	-137.635	63706.3	-10.0635	0.94639	0.94639	0	-1.37635
7601	106	6	NCGC00346605-01	Sodium Danshensu	Pregnane X Receptor (PXR) Regulator	NCGC00250412-19	JQ1	Brd4 Inhibitor	Good	0.974133	68.514	13	-9.69984	55457.1	-4.42998	1.03662	1.01494	0.76453	-0.45725
7601	107	6	NCGC00160275-01	Resistomycin	RNA Polymerase Inhibitor	NCGC00250412-19	JQ1	Brd4 Inhibitor	Good	0.989664	58.993	17	-127.783	60815.1	-2.80301	0.93914	0.93826	0.027	-1.28723
7601	108	6	NCGC00346627-01	CX-5461	RNA Polymerase Inhibitor	NCGC00250412-19	JQ1	Brd4 Inhibitor	Good	0.997608	72.008	16	-259.009	57795.4	-22.5206	0.92207	0.88208	0.10103	-1.90317
7601	109	6	NCGC00164553-03	Clofarabine	DNA Polymerase Inhibitor	NCGC00250412-19	JQ1	Brd4 Inhibitor	Good	0.972608	68.3777	16	-267.236	58553.2	-20.0576	0.90105	0.87778	0.09579	-2.17003
7601	110	6	NCGC00346720-01	Entecavir	DNA Polymerase Inhibitor	NCGC00250412-19	JQ1	Brd4 Inhibitor	Good	0.974133	59.0726	11	-69.9503	57841.7	-6.57134	0.98611	0.96982	0.3776	-0.73651
7601	111	6	NCGC00184994-03	Cidofovir	DNA Polymerase Inhibitor	NCGC00250412-19	JQ1	Brd4 Inhibitor	Good	0.972608	62.6084	19	-230.878	61567.2	-18.7304	0.89605	0.89185	0.00134	-2.22816
7601	112	6	NCGC00183848-01	Troxacitabine	DNA Polymerase Inhibitor	NCGC00250412-19	JQ1	Brd4 Inhibitor	Good	0.970677	65.1123	15	-181.789	59162.7	-13.9031	0.90542	0.89888	0.1376	-1.8213
7601	113	6	NCGC00093356-08	Cytarabine	DNA Polymerase Inhibitor	NCGC00250412-19	JQ1	Brd4 Inhibitor	Good	0.974133	52.2473	12	-107.39	56108.3	-12.6876	0.98584	0.93801	0.79985	-1.04186
7601	114	6	NCGC00346560-01	Telbivudine	DNA Polymerase Inhibitor	NCGC00250412-19	JQ1	Brd4 Inhibitor	Good	0.972608	61.4732	7	21.7583	60793	0	1.00813	1.00813	0.31383	-0.09625
7601	115	6	NCGC00164624-03	Adefovir dipivoxil	DNA Polymerase Inhibitor	NCGC00250412-19	JQ1	Brd4 Inhibitor	Good	0.959699	70.1431	14	-183.186	57773.9	-14.3601	0.91257	0.90156	0.10374	-1.6922
7601	116	6	NCGC00015061-12	Aciclovir	DNA Polymerase Inhibitor	NCGC00250412-19	JQ1	Brd4 Inhibitor	Good	0.997576	70.128	4	77.5534	55840.2	0.02922	1.02488	1.02488	0.82468	-0.04915
7601	117	6	NCGC00018238-08	Oxibendazole	DNA Polymerase Inhibitor	NCGC00250412-19	JQ1	Brd4 Inhibitor	Good	0.952423	64.6154	15	-107.478	46504.9	-12.2627	0.95142	0.93596	0.54739	-0.76958
7601	118	6	NCGC00178638-04	Valaciclovir	DNA Polymerase Inhibitor	NCGC00250412-19	JQ1	Brd4 Inhibitor	Good	0.974133	59.6607	4	43.6405	58111.5	0	1.01221	1.01221	0.57422	-0.13781
7601	119	6	NCGC00015471-06	Ganciclovir	DNA Polymerase Inhibitor	NCGC00250412-19	JQ1	Brd4 Inhibitor	Good	0.873839	66.1393	11	-72.1766	63531.1	-6.45851	0.97148	0.97148	0.0554	-0.77716
7601	120	6	NCGC00163411-05	Triptolide	Inhibition of RNA polymerase II mediated transcription	NCGC00250412-19	JQ1	Brd4 Inhibitor	Good	0.976952	74.2326	23	-196.667	29228.6	-15.0933	0.80127	0.74819	0.45221	-1.35672
7601	121	6	NCGC00015520-10	Hydroxyurea	Ribonucleoside-Diphosphate Reductase Inhibitor	NCGC00250412-19	JQ1	Brd4 Inhibitor	Good	0.974133	81.1257	9	-18.5606	56892.1	-4.11022	1.00689	1.00689	0.49751	-0.68312
7601	122	6	NCGC00181304-01	Imexon	Ribonucleoside-Diphosphate Reductase Inhibitor	NCGC00250412-19	JQ1	Brd4 Inhibitor	Good	0.974617	69.82	13	-57.0357	58227.4	-3.67453	0.97216	0.97216	0.03522	-0.60558
7601	123	6	NCGC00017254-02	Cyanein	Golgi-Specific Brefeldin A-Resistance Guanine Nucleotide Exchange Factor 1 (GBF1) Inhibitor	NCGC00250412-19	JQ1	Brd4 Inhibitor	Good	0.975975	54.6422	12	-30.4542	39428.5	-4.15342	1.01848	0.98481	0.81899	-0.14809
7601	124	6	NCGC00162423-04	Mithramycin	Alcohol Dehydrogenase Inhibitor	NCGC00250412-19	JQ1	Brd4 Inhibitor	Good	0.976952	59.7277	22	-206.346	30899.1	-7.70644	0.87417	0.80908	0.1487	-1.12027
7601	125	6	NCGC00015646-04	Fomepizole	Alcohol Dehydrogenase Inhibitor	NCGC00250412-19	JQ1	Brd4 Inhibitor	Good	0.974133	77.6889	15	-144.131	59730.2	-10.4716	0.95772	0.95772	0	-1.44131
7601	126	6	NCGC00163532-01	Daidzin	Alcohol Dehydrogenase Inhibitor	NCGC00250412-19	JQ1	Brd4 Inhibitor	Good	0.756978	61.0999	17	-179.959	66484	-11.13	0.9273	0.9273	0	-1.79959
7601	127	6	NCGC00263211-01	JK-184	Alcohol dehydrogenase 7 Inhibitor	NCGC00250412-19	JQ1	Brd4 Inhibitor	Good	0.847835	71.8039	19	-145.531	38292.6	-12.111	0.90264	0.87837	0.50207	-1.15984
7601	128	6	NCGC00016000-10	Disulfiram	Aldehyde Dehydrogenase (ALDH2) Inhibitor	NCGC00250412-19	JQ1	Brd4 Inhibitor	Good	0.974133	64.4188	17	-184.39	54353.8	-15.6032	0.90718	0.89766	0.3992	-1.80133
7601	129	6	NCGC00346431-01	Omigapil	Glyceraldehyde 3-phosphate Dehydrogenase (GAPDH) Inhibitor	NCGC00250412-19	JQ1	Brd4 Inhibitor	Good	0.974133	70.2791	15	-203.739	66363.5	-17.471	0.92129	0.92129	0	-2.03739
7601	130	6	NCGC00079434-03	KL001	Cryptochrome Activator	NCGC00250412-19	JQ1	Brd4 Inhibitor	Good	0.974133	74.9365	15	-205.993	63396.7	-17.8013	0.92134	0.92134	0	-2.05993
7601	131	6	NCGC00274068-02	Itraconazole	cytochrome Inhibitor	NCGC00250412-19	JQ1	Brd4 Inhibitor	Good	0.974133	73.2639	16	-209.807	62889.8	-17.4064	0.91475	0.91475	0	-2.09807
7601	132	6	NCGC00016418-14	Methoxsalen	Cytochrome P450 CYP1A2 Inhibitor	NCGC00250412-19	JQ1	Brd4 Inhibitor	Good	0.974133	75.7562	13	-203.499	66759.8	-18.8976	0.91909	0.91909	0.01926	-2.05425
7601	133	6	NCGC00015672-01	Morin hydrate	Cytochrome P450 CYP1A2 Inhibitor	NCGC00250412-19	JQ1	Brd4 Inhibitor	Good	0.974133	53.8921	10	-13.7929	64487.8	-3.17088	0.9955	0.9955	0.22814	-0.36607
7601	134	6	NCGC00015697-11	Myricetin	Cytochrome P450 CYP1A2 Inhibitor	NCGC00250412-19	JQ1	Brd4 Inhibitor	Good	0.970785	64.0798	14	-52.0663	62737.8	-4.99776	0.98484	0.98484	0.17901	-0.69967
7601	135	6	NCGC00016457-03	Naringenin	Estrogen Receptor (ER) beta Agonist	NCGC00250412-19	JQ1	Brd4 Inhibitor	Good	0.96969	55.2511	10	-83.9925	67201.7	-7.87244	0.95419	0.95419	0.21318	-1.05311
7601	136	6	NCGC00015871-07	Quinidine	antimalarial agents; Cytochrome P450 CYP2D6 Inhibitor	NCGC00250412-19	JQ1	Brd4 Inhibitor	Good	0.974133	61.778	14	-218.799	68821.1	-21.0929	0.91663	0.91663	0.01331	-2.2013
7601	137	6	NCGC00095042-08	ThioTEPA	Cytochrome P450 Oxidase Inhibitor	NCGC00250412-19	JQ1	Brd4 Inhibitor	Good	0.96969	60.4257	9	-19.4437	65173.1	-5.27417	0.99978	0.99978	0.45057	-0.64501
7601	138	6	NCGC00346572-01	Avasimibe	Cyp2C9 Inhibitor	NCGC00250412-19	JQ1	Brd4 Inhibitor	Good	0.974133	65.6577	13	-148.562	67508.2	-12.3902	0.94607	0.94607	0.09275	-1.57837
7601	139	6	NCGC00015049-18	Apigenin	NMDA Receptor Antagonist	NCGC00250412-19	JQ1	Brd4 Inhibitor	Good	0.970785	58.5314	7	28.9352	63960.9	0	1.01862	1.01862	0.62341	-0.33406
7601	140	6	NCGC00017236-08	Baicalein	Cyp2C9 Inhibitor	NCGC00250412-19	JQ1	Brd4 Inhibitor	Good	0.972608	60.377	14	-87.8215	63939	-5.70767	0.96596	0.96596	0.09963	-0.97784
7601	141	6	NCGC00346586-01	Baicalin	prolyl endopeptidase inhibitor	NCGC00250412-19	JQ1	Brd4 Inhibitor	Good	0.974133	73.9521	16	-92.5973	56950.4	-9.19531	0.96335	0.95938	0.24359	-1.06034
7601	142	6	NCGC00016564-07	Metformin	AMPK Activator	NCGC00250412-19	JQ1	Brd4 Inhibitor	Good	0.972608	66.3142	18	-158.14	60859.7	-8.26893	0.93225	0.93225	0	-1.5814
7601	143	6	NCGC00165736-02	Acadesine	AMPK Activator	NCGC00250412-19	JQ1	Brd4 Inhibitor	Good	0.974133	65.3018	13	-85.2085	60809.5	-8.24634	0.97461	0.9646	0.2731	-0.92328
7601	144	6	NCGC00250373-01	A-769662	AMPK Activator	NCGC00250412-19	JQ1	Brd4 Inhibitor	Good	0.972608	68.9116	16	-203.043	63425.4	-17.377	0.90679	0.90679	0	-2.03043
7601	145	6	NCGC00185994-02	10058-F4	MYC Expression Inhibitor	NCGC00250412-19	JQ1	Brd4 Inhibitor	Good	0.972608	66.6446	17	-178.424	60823.4	-11.4342	0.94523	0.92979	0.15206	-1.62949
7601	146	6	NCGC00346825-01	10074-G5	MYC Expression Inhibitor	NCGC00250412-19	JQ1	Brd4 Inhibitor	Good	0.972608	66.8507	15	-89.7531	59074.6	-5.46904	0.97913	0.96589	0.22703	-0.8638
7601	147	6	NCGC00159456-06	Imatinib	Bcr-Abl Inhibitor	NCGC00250412-19	JQ1	Brd4 Inhibitor	Good	0.969021	68.3444	20	-175.53	57650.1	-13.9468	0.91908	0.91384	0.04013	-1.66406
7601	148	6	NCGC00183285-04	Nilotinib	Bcr-Abl Inhibitor	NCGC00250412-19	JQ1	Brd4 Inhibitor	Good	0.98186	47.6335	8	-3.24444	61874.9	-0.25797	1.00582	0.99669	0.60831	-0.43597
7601	149	6	NCGC00346514-01	Bafetinib	Bcr-Abl Inhibitor	NCGC00250412-19	JQ1	Brd4 Inhibitor	Good	0.980465	34.1878	3	55.4117	61907.4	0	1.00985	1.00985	0.76944	-0.21533
7601	150	6	NCGC00263172-01	DCC-2036	Bcr-Abl Inhibitor	NCGC00250412-19	JQ1	Brd4 Inhibitor	Good	0.851007	48.7332	12	-25.2962	57389.5	-6.66096	1.02422	0.99197	0.81121	-0.42589
7601	151	6	NCGC00181129-05	Dasatinib	Bcr-Abl Inhibitor	NCGC00250412-19	JQ1	Brd4 Inhibitor	Good	0.970785	71.1988	10	-55.8463	58397	-6.87235	0.97622	0.9687	0.52771	-0.92913
7601	152	6	NCGC00241107-03	Bosutinib	Bcr-Abl Inhibitor	NCGC00250412-19	JQ1	Brd4 Inhibitor	Good	0.978898	43.4948	3	100.468	59822.4	0	1.0165	1.0165	1.41126	-0.40658
7601	153	6	NCGC00346569-01	KW-2449	Bcr-Abl Inhibitor	NCGC00250412-19	JQ1	Brd4 Inhibitor	Good	0.98186	51.2126	8	-19.2347	59348.7	-8.69116	0.9989	0.98506	0.63902	-0.4386
7601	154	6	NCGC00346808-01	GNF-2	Bcr-Abl Inhibitor	NCGC00250412-19	JQ1	Brd4 Inhibitor	Good	0.98703	49.1874	8	-50.3601	62051.4	-2.57769	0.94977	0.94977	0.60214	-1.10574
7601	155	6	NCGC00346956-01	HMSL10015	Bcr-Abl inhibitor	NCGC00250412-19	JQ1	Brd4 Inhibitor	Good	0.970993	58.4784	15	-116.03	59321.3	-12.3009	0.95513	0.94006	0.34719	-1.02885
7601	156	6	NCGC00345829-01	PD-173955	cSRC Inhibitor	NCGC00250412-19	JQ1	Brd4 Inhibitor	Good	0.976952	70.6728	12	-158.627	56620.6	-14.2678	0.9603	0.92603	0.21605	-1.14103
7601	157	6	NCGC00345830-01	PD-173955 Analogue 1	cSRC Inhibitor	NCGC00250412-19	JQ1	Brd4 Inhibitor	Good	0.970785	67.2673	18	-131.262	58574.8	-6.61649	0.93284	0.93284	0.02429	-1.33692
7601	158	6	NCGC00241099-01	Saracatinib	cSRC Inhibitor	NCGC00250412-19	JQ1	Brd4 Inhibitor	Good	0.997643	59.9265	12	-56.871	60139.1	-4.98369	0.96621	0.96621	0.25448	-0.82319
7601	159	6	NCGC00242490-02	PD-166285	cSRC Inhibitor	NCGC00250412-19	JQ1	Brd4 Inhibitor	Good	0.980366	59.0354	17	-125.814	53437.2	-9.56156	0.9627	0.93965	0.19335	-0.71392
7601	160	6	NCGC00346644-01	KX-01	Src Kinase Inhibitor	NCGC00250412-19	JQ1	Brd4 Inhibitor	Good	0.974133	76.0658	19	-148.384	37193.3	-10.2643	0.93765	0.89546	0.36438	-0.91484
7601	161	6	NCGC00167513-03	Vandetanib	EGFR Inhibitor	NCGC00250412-19	JQ1	Brd4 Inhibitor	Good	0.970785	53.3706	16	-157.25	63806.1	-13.5421	0.92924	0.92924	0.0703	-1.6428
7601	162	6	NCGC00164574-05	Erlotinib	EGFR Inhibitor	NCGC00250412-19	JQ1	Brd4 Inhibitor	Good	0.974133	34.2732	1	139.534	57680.6	3.40994	1.06296	1.06296	1.40468	-0.00934
7601	163	6	NCGC00346578-01	OSI-420	EGFR Inhibitor	NCGC00250412-19	JQ1	Brd4 Inhibitor	Good	0.974133	47.7098	9	-46.8074	65809	-3.63901	0.97351	0.97351	0.25328	-0.72136
7601	164	6	NCGC00159455-04	Gefitinib	EGFR Inhibitor	NCGC00250412-19	JQ1	Brd4 Inhibitor	Good	0.96969	56.6151	15	-96.6245	65890.1	-7.63096	0.96166	0.96166	0	-0.96625
7601	165	6	NCGC00167507-03	Lapatinib	EGFR Inhibitor	NCGC00250412-19	JQ1	Brd4 Inhibitor	Good	0.974133	72.2757	15	-336.098	69386.8	-26.508	0.86729	0.86729	0	-3.36098
7601	166	6	NCGC00346724-01	Varlitinib tosylate	EGFR Inhibitor	NCGC00250412-19	JQ1	Brd4 Inhibitor	Good	0.974133	64.8497	14	-154.075	64852.7	-12.3476	0.93872	0.93872	0.00794	-1.54869
7601	167	6	NCGC00241101-02	Neratinib	EGFR Inhibitor	NCGC00250412-19	JQ1	Brd4 Inhibitor	Good	0.974133	73.6714	12	-193.477	65907.4	-18.3178	0.91802	0.91216	0.1966	-2.02351
7601	168	6	NCGC00182713-01	Canertinib	EGFR Inhibitor	NCGC00250412-19	JQ1	Brd4 Inhibitor	Good	0.96743	67.8086	11	-119.712	62644.5	-8.60475	0.94387	0.94387	0.32919	-1.52631
7601	169	6	NCGC00263195-01	AV-412	EGFR Inhibitor	NCGC00250412-19	JQ1	Brd4 Inhibitor	Good	0.974133	73.0892	15	-195.881	58971.3	-11.6863	0.9376	0.91563	0.23309	-1.76422
7601	170	6	NCGC00263185-01	Dacomitinib	EGFR Inhibitor	NCGC00250412-19	JQ1	Brd4 Inhibitor	Good	0.959288	67.4297	16	-239.622	65576.1	-14.3695	0.90098	0.90098	0.06668	-2.46291
7601	171	6	NCGC00016017-07	AG-1478	EGFR Inhibitor	NCGC00250412-19	JQ1	Brd4 Inhibitor	Good	0.98186	56.7229	12	-52.1122	64979.2	-8.07114	0.98315	0.98315	0.25036	-0.77148
7601	172	6	NCGC00346699-01	TAK-285	EGFR Inhibitor	NCGC00250412-19	JQ1	Brd4 Inhibitor	Good	0.973831	64.4816	5	16.4958	65326.7	-2.65625	1.01056	1.01056	0.45599	-0.29103
7601	173	6	NCGC00185000-03	Afatinib	EGFR Inhibitor	NCGC00250412-19	JQ1	Brd4 Inhibitor	Good	0.952423	65.6421	19	-360.56	62342.7	-28.0271	0.85703	0.83789	0	-3.12387
7601	174	6	NCGC00263149-01	AEE-788	EGFR Inhibitor	NCGC00250412-19	JQ1	Brd4 Inhibitor	Good	0.987032	71.9368	5	27.6405	63453.2	0	1.01665	1.01665	0.79112	-0.51472
7601	175	6	NCGC00263177-01	CUDC-101	EGFR Inhibitor	NCGC00250412-19	JQ1	Brd4 Inhibitor	Good	0.987032	67.0565	19	-276.275	52110.9	-21.3219	0.925	0.86357	0.5875	-2.10903
7601	176	6	NCGC00263103-01	Pelitinib	EGFR Inhibitor	NCGC00250412-19	JQ1	Brd4 Inhibitor	Good	0.975486	67.3452	17	-126.893	50445.6	-11.5253	0.96046	0.93496	0.22507	-0.8304
7601	177	6	NCGC00263144-02	WZ-4002	EGFR Inhibitor	NCGC00250412-19	JQ1	Brd4 Inhibitor	Good	0.972608	69.7426	18	-270.133	60476.1	-16.3361	0.88208	0.86895	0.08064	-2.55392
7601	178	6	NCGC00346483-01	AC-480	EGFR Inhibitor	NCGC00250412-19	JQ1	Brd4 Inhibitor	Good	0.972608	65.5894	16	-140.55	59308	-9.87236	0.94819	0.94111	0.16187	-1.42955
7601	179	6	NCGC00024956-02	PD-153035	EGFR Inhibitor	NCGC00250412-19	JQ1	Brd4 Inhibitor	Good	0.972608	68.6967	15	-141.831	61066.1	-12.1138	0.95256	0.94736	0.0334	-1.34408
7601	180	6	NCGC00346942-01	WHI-P97	EGFR Inhibitor	NCGC00250412-19	JQ1	Brd4 Inhibitor	Good	0.99387	62.76	18	-207.115	60545.7	-13.9799	0.91272	0.90374	0.10854	-2.00254
7601	181	6	NCGC00347284-01	XL-647	Unknown	NCGC00250412-19	JQ1	Brd4 Inhibitor	Good	0.99387	74.359	18	-233.999	51872.7	-18.8145	0.92026	0.88965	0.25843	-1.94335
7601	182	6	NCGC00346496-01	WZ-3146	EGFR Inhibitor	NCGC00250412-19	JQ1	Brd4 Inhibitor	Good	0.972608	67.5416	22	-332.947	55069.1	-18.461	0.8542	0.83086	0	-2.7444
7601	183	6	NCGC00346497-01	WZ-8040	EGFR Inhibitor	NCGC00250412-19	JQ1	Brd4 Inhibitor	Good	0.952423	58.8233	16	-194.173	60597.2	-11.1324	0.91719	0.90518	0.15511	-1.8859
7601	184	6	NCGC00346684-01	AG-1024	EGFR Inhibitor	NCGC00250412-19	JQ1	Brd4 Inhibitor	Good	0.952423	72.3628	2	66.7352	61477	0	1.02739	1.02739	0.79075	-0.12339
7601	185	6	NCGC00346839-01	4-Quinazolinamine	EGFR Inhibitor	NCGC00250412-19	JQ1	Brd4 Inhibitor	Good	0.95494	67.8935	2	79.3378	58673.3	0	1.03301	1.03301	0.84845	-0.05508
7601	186	6	NCGC00346957-01	HMSL10016	EGFR (HER1; erbB1) Inhibitor	NCGC00250412-19	JQ1	Brd4 Inhibitor	Good	0.970785	73.5694	1	222.872	52681.9	8.49173	1.1009	1.1009	2.25132	-0.0226
7601	187	6	NCGC00263101-01	CP-724714	HER2 Inhibitor	NCGC00250412-19	JQ1	Brd4 Inhibitor	Good	0.970677	72.266	1	111.421	59503.7	0	1.04337	1.04337	1.16095	-0.04674
7601	188	6	NCGC00346478-02	AST-1306	HER2/4 Inhibitor	NCGC00250412-19	JQ1	Brd4 Inhibitor	Good	0.974133	65.7946	14	-233.582	61820.3	-19.6335	0.93008	0.90532	0.12224	-1.93035
7601	189	6	NCGC00346573-01	Sapitinib	HER2/3 Inhibitor	NCGC00250412-19	JQ1	Brd4 Inhibitor	Good	0.923258	65.7253	7	36.5282	60600.3	-2.74116	1.0191	1.0191	0.71321	-0.34793
7601	190	6	NCGC00346582-01	Mubritinib	HER2 Inhibitor	NCGC00250412-19	JQ1	Brd4 Inhibitor	Good	0.98186	67.2878	19	-203.498	62613	-11.7054	0.90867	0.90867	0	-2.03498
7601	191	6	NCGC00346672-01	ARRY-380	HER2 Inhibitor	NCGC00250412-19	JQ1	Brd4 Inhibitor	Good	0.974133	63.8049	9	-16.6825	60610.5	-2.62042	0.99111	0.99111	0.26227	-0.4291
7601	192	6	NCGC00250403-01	Linifanib	VEGFR-2 Inhibitor	NCGC00250412-19	JQ1	Brd4 Inhibitor	Good	0.997608	60.7552	12	-96.9348	60854	-4.86034	0.94587	0.94587	0.08019	-1.04953
7601	193	6	NCGC00167768-02	KI-8751	VEGFR-2 Inhibitor	NCGC00250412-19	JQ1	Brd4 Inhibitor	Good	0.974133	67.6259	14	-105.948	54050.6	-10.4839	0.9639	0.9499	0.13288	-0.71663
7601	194	6	NCGC00346548-01	KRN-633	VEGFR-2 Inhibitor	NCGC00250412-19	JQ1	Brd4 Inhibitor	Good	0.974133	68.0343	12	-41.1872	59186.6	-5.55594	0.98196	0.98196	0.06207	-0.47394
7601	195	6	NCGC00249393-01	Apatinib	VEGFR-2 Inhibitor	NCGC00250412-19	JQ1	Brd4 Inhibitor	Good	0.98703	57.2149	11	-74.8868	63796.7	-4.80156	0.9554	0.9554	0.20023	-0.94909
7601	196	6	NCGC00241108-03	Axitinib	VEGFR-1/2/3 Inhibitor	NCGC00250412-19	JQ1	Brd4 Inhibitor	Good	0.974133	63.9495	15	-194.212	60355.2	-18.0165	0.92883	0.91091	0.13037	-1.5642
7601	197	6	NCGC00167488-03	Sorafenib	VEGFR-1/2/3 Inhibitor	NCGC00250412-19	JQ1	Brd4 Inhibitor	Good	0.974133	52.8641	10	-34.0773	62139.5	-3.10136	0.98289	0.98289	0.18274	-0.52352
7601	198	6	NCGC00181350-02	Vatalanib	VEGFR-2 Inhibitor	NCGC00250412-19	JQ1	Brd4 Inhibitor	Good	0.974133	51.8137	10	-38.8107	62199.1	-2.16132	0.97242	0.97242	0.28008	-0.66818
7601	199	6	NCGC00263205-01	Motesanib	VEGFR-1,2,3 Inhibitor	NCGC00250412-19	JQ1	Brd4 Inhibitor	Good	0.974133	60.2303	14	-164.822	66371.4	-16.0551	0.92925	0.92925	0.03752	-1.68574
7601	200	6	NCGC00249390-01	Tivozanib	VEGFR-1/2/3 Inhibitor	NCGC00250412-19	JQ1	Brd4 Inhibitor	Good	0.974133	71.069	15	-228.551	64624.5	-17.767	0.91177	0.91177	0	-2.28551
7601	201	6	NCGC00263156-02	Nintedanib	VEGFR-1/2/3 Inhibitor	NCGC00250412-19	JQ1	Brd4 Inhibitor	Good	0.974133	65.75	14	-229.425	65863.2	-11.052	0.90156	0.90156	0.02485	-2.3191
7601	202	6	NCGC00263160-01	Brivanib	VEGFR-2,3/FGFR1,2,3 Inhibitor	NCGC00250412-19	JQ1	Brd4 Inhibitor	Good	0.974133	64.8339	6	51.0159	62416.6	0	1.02925	1.02925	0.89277	-0.38261
7601	203	6	NCGC00249392-01	Telatinib	VEGFR-2,3 Inhibitor	NCGC00250412-19	JQ1	Brd4 Inhibitor	Good	0.98186	53.7713	8	1.95285	63450.1	-2.71008	0.99027	0.99027	0.51648	-0.49695
7601	204	6	NCGC00263164-01	Cabozantinib	VEGFR-2 Inhibitor	NCGC00250412-19	JQ1	Brd4 Inhibitor	Good	0.974133	72.4275	3	86.2609	58348.4	1.01509	1.04221	1.04221	0.95046	-0.08785
7601	205	6	NCGC00263097-01	Cediranib	VEGFR-1/2/3 Inhibitor	NCGC00250412-19	JQ1	Brd4 Inhibitor	Good	0.98186	70.5417	14	-196.264	62607.9	-14.2393	0.91592	0.91387	0.0514	-1.97618
7601	206	6	NCGC00263176-01	BMS-794833	VEGFR-2 Inhibitor	NCGC00250412-19	JQ1	Brd4 Inhibitor	Good	0.974133	62.6975	5	62.6211	63289.6	-3.65532	1.03296	1.03296	0.97206	-0.34585
7601	207	6	NCGC00263198-01	Lenvatinib	VEGFR-1/2/3 Inhibitor	NCGC00250412-19	JQ1	Brd4 Inhibitor	Good	0.972608	60.9752	15	-115.136	64468.3	-8.09235	0.95703	0.95703	0	-1.15137
7601	208	6	NCGC00263100-01	OSI-632	VEGFR-2 Inhibitor	NCGC00250412-19	JQ1	Brd4 Inhibitor	Good	0.997616	68.0393	15	-186.924	62239.3	-11.967	0.9332	0.92459	0.05178	-1.74763
7601	209	6	NCGC00263104-01	Foretinib	VEGFR-2 Inhibitor	NCGC00250412-19	JQ1	Brd4 Inhibitor	Good	0.974133	63.4385	15	-170.335	59494.5	-15.5273	0.93174	0.92129	0.15847	-1.42651
7601	210	6	NCGC00263138-01	Regorafenib	VEGFR-2 Inhibitor	NCGC00250412-19	JQ1	Brd4 Inhibitor	Good	0.904893	66.2093	13	-50.1834	60142.9	-6.39995	0.98772	0.98772	0.59707	-1.0989
7601	211	6	NCGC00241113-01	Orantinib	VEGFR-2 Inhibitor	NCGC00250412-19	JQ1	Brd4 Inhibitor	Good	0.960218	69.8631	16	-45.5617	46735.6	-6.1827	1.02466	0.99345	0.49335	-0.40655
7601	212	6	NCGC00164631-03	Sunitinib malate	VEGFR-1/2/3 Inhibitor	NCGC00250412-19	JQ1	Brd4 Inhibitor	Good	0.974611	56.2549	15	-147.853	51940.6	-11.5438	0.94246	0.92012	0.34276	-1.47058
7601	213	6	NCGC00091823-05	Chrysophanol	VEGFR-1/2 Inhibitor	NCGC00250412-19	JQ1	Brd4 Inhibitor	Good	0.994198	76.9759	21	-314.1	57056.9	-20.6613	0.87363	0.84961	0.13154	-2.76473
7601	214	6	NCGC00345821-01	AG-13958	VEGFR-2 (FLK-1/KDR) Inhibitors	NCGC00250412-19	JQ1	Brd4 Inhibitor	Good	0.952161	60.2458	8	58.1761	49871.2	-2.43307	1.12046	1.05889	1.78903	-0.07518
7601	215	6	NCGC00345847-01	JNJ-38158471	VEGFR-2 Inhibitor	NCGC00250412-19	JQ1	Brd4 Inhibitor	Good	0.957998	72.0888	13	-74.4095	49811.4	-7.40485	1.02573	0.97971	0.78454	-0.80188
7601	216	6	NCGC00345858-01	Takeda-6d	VEGFR-2 Inhibitor	NCGC00250412-19	JQ1	Brd4 Inhibitor	Good	0.983557	69.9584	18	-195.817	48218.5	-16.6599	0.97651	0.90171	0.26897	-1.0105
7601	217	6	NCGC00346695-01	MK-2461	VEGFR-1 (Flt-1) Inhibitors	NCGC00250412-19	JQ1	Brd4 Inhibitor	Good	0.935062	55.0799	21	-193.311	44731.4	-15.3692	0.97636	0.90044	0.22615	-1.015
7601	218	6	NCGC00263152-02	Ponatinib	FGFR Inhibitor	NCGC00250412-19	JQ1	Brd4 Inhibitor	Good	0.969981	65.0293	17	-161.82	45968.8	-15.8394	1.029	0.91729	1.08082	-1.04935
7601	219	6	NCGC00249685-02	Dovitinib	FGFR Inhibitor	NCGC00250412-19	JQ1	Brd4 Inhibitor	Good	0.938556	78.6305	15	-117.609	52527.4	-12.1477	0.9918	0.96211	0.83651	-1.54802
7601	220	6	NCGC00241103-04	Masitinib	FGFR 3 Inhibitor	NCGC00250412-19	JQ1	Brd4 Inhibitor	Good	0.897683	23.616	6	129.824	54195.3	-0.1195	1.02734	1.02734	1.60412	-0.30588
7601	221	6	NCGC00346713-01	AZD-4547	FGFR 3 Inhibitor	NCGC00250412-19	JQ1	Brd4 Inhibitor	Good	0.932398	66.9695	13	-88.8236	45743.7	-13.035	1.00366	0.94548	0.54564	-0.60076
7601	222	6	NCGC00165863-02	PD-173074	FGFR 1/3 Inhibitor	NCGC00250412-19	JQ1	Brd4 Inhibitor	Good	0.970785	65.2019	18	-103.629	47578.4	-10.309	0.97756	0.94424	0.47185	-0.82251
7601	223	6	NCGC00346878-01	SU-5402	FGFR 1/3 Inhibitor	NCGC00250412-19	JQ1	Brd4 Inhibitor	Good	0.904893	65.5435	8	66.2575	54186.7	-1.67233	1.03433	1.03433	1.13563	-0.47305
7601	224	6	NCGC00274030-01	Infigratinib	FGFR3 Inhibitor	NCGC00250412-19	JQ1	Brd4 Inhibitor	Good	0.988038	62.1388	21	-296.363	47418.3	-25.0975	0.9103	0.82012	0.40714	-1.88673
7601	225	6	NCGC00346459-01	LY-2874455	FGFR Inhibitor	NCGC00250412-19	JQ1	Brd4 Inhibitor	Good	0.976952	70.9818	22	-310.278	35431.4	-19.2016	0.92681	0.77754	0.19532	-1.56884
7601	226	6	NCGC00163318-03	Suramin sodium	Fibroblast Growth Factor (FGF) Inhibitor	NCGC00250412-19	JQ1	Brd4 Inhibitor	Good	0.962657	75.2772	13	16.8026	54776.7	-5.13112	1.03679	1.03679	0.89223	-0.72421
7601	227	6	NCGC00263158-01	Amuvatinib	PDGFR alpha Inhibitor	NCGC00250412-19	JQ1	Brd4 Inhibitor	Good	0.879412	80.7842	16	-77.3869	52475	-5.48008	0.95916	0.95916	0.08234	-0.85621
7601	228	6	NCGC00263159-01	OSI-930	PDGFR beta Inhibitor	NCGC00250412-19	JQ1	Brd4 Inhibitor	Good	0.980798	80.3724	18	-133.572	51347	-10.1028	0.91484	0.91484	0.07558	-1.41131
7601	229	6	NCGC00346718-01	CP-673451	PDGFR beta Inhibitor	NCGC00250412-19	JQ1	Brd4 Inhibitor	Good	0.975486	51.555	9	94.4489	45623.1	-0.69675	1.09219	1.06602	2.23636	-0.52798
7601	230	6	NCGC00346658-01	Crenolanib	PDGFR beta Inhibitor	NCGC00250412-19	JQ1	Brd4 Inhibitor	Good	0.976352	70.9601	16	-116.778	57424.4	-4.2019	0.94834	0.93934	0.08262	-1.07019
7601	231	6	NCGC00346619-01	PP-121	PDGFR Inhibitor	NCGC00250412-19	JQ1	Brd4 Inhibitor	Good	0.977869	78.435	21	-351.829	50351	-31.2036	0.88604	0.82344	0.09523	-2.47894
7601	232	6	NCGC00250400-01	Crizotinib	HGFR Inhibitor	NCGC00250412-19	JQ1	Brd4 Inhibitor	Good	0.977869	76.1334	12	-74.5052	54945.4	-8.18897	0.97075	0.95835	0.39508	-0.89871
7601	233	6	NCGC00346642-01	PHA-665752	HGFR Inhibitor	NCGC00250412-19	JQ1	Brd4 Inhibitor	Good	0.972608	103.772	5	-109.483	56730.1	0	0.96419	0.94639	0.43617	-1.24624
7601	234	6	NCGC00263157-01	BMS-777607	HGFR Inhibitor	NCGC00250412-19	JQ1	Brd4 Inhibitor	Good	0.976952	59.9432	13	-79.2385	60097.5	-9.20817	0.966	0.95681	0.33886	-0.93214
7601	235	6	NCGC00263161-01	PF-04217903	HGFR Inhibitor	NCGC00250412-19	JQ1	Brd4 Inhibitor	Good	0.979253	80.6053	17	-234.878	60223.2	-18.0279	0.91621	0.91621	0	-2.34878
7601	236	6	NCGC00263189-01	JNJ-38877605	HGFR Inhibitor	NCGC00250412-19	JQ1	Brd4 Inhibitor	Good	0.974133	76.8742	16	-69.1986	55658.1	-6.85647	0.9887	0.9887	0.28525	-0.97723
7601	237	6	NCGC00263163-02	SGX-523	HGFR Inhibitor	NCGC00250412-19	JQ1	Brd4 Inhibitor	Good	0.970993	69.5408	14	-80.7872	59353	-7.96539	0.9684	0.9684	0.20498	-1.01285
7601	238	6	NCGC00263201-01	AMG-51	HGFR Inhibitor	NCGC00250412-19	JQ1	Brd4 Inhibitor	Good	0.781541	74.3851	18	-230.064	58286.3	-13.0411	0.91602	0.8915	0.13892	-1.98053
7601	239	6	NCGC00165902-02	SU-MI-2	HGFR Inhibitor	NCGC00250412-19	JQ1	Brd4 Inhibitor	Good	0.973501	76.0176	19	-183.426	57146.2	-8.45696	0.91121	0.91121	0.05481	-1.88906
7601	240	6	NCGC00346507-01	AMG-208	HGFR Inhibitor	NCGC00250412-19	JQ1	Brd4 Inhibitor	Good	0.98186	68.3297	14	11.1116	53769.9	-4.00979	1.02422	1.01184	1.15091	-0.63116
7601	241	6	NCGC00346510-01	MGCD-265	HGFR Inhibitor	NCGC00250412-19	JQ1	Brd4 Inhibitor	Good	0.98186	72.6437	13	-36.2539	59393.3	-5.56066	0.99199	0.99199	0.37945	-0.74199
7601	242	6	NCGC00346670-01	AMG-458	HGFR Inhibitor	NCGC00250412-19	JQ1	Brd4 Inhibitor	Good	0.976352	81.2799	11	-44.7773	57307.2	-7.50215	1.00283	1.00283	0.72165	-1.16942
7601	243	6	NCGC00346686-01	Tivantinib	HGFR Inhibitor	NCGC00250412-19	JQ1	Brd4 Inhibitor	Good	0.98186	64.4706	22	-202.166	46425.1	-17.4718	0.95935	0.91494	0.24352	-1.35238
7601	244	6	NCGC00346689-01	NVP-BVU-972	HGFR Inhibitor	NCGC00250412-19	JQ1	Brd4 Inhibitor	Good	0.938556	80.4775	12	-121.295	57904	-10.813	0.96421	0.96338	0.35436	-1.55204
7601	245	6	NCGC00346702-01	Capmatinib	HGFR Inhibitor	NCGC00250412-19	JQ1	Brd4 Inhibitor	Good	0.975486	78.9619	10	48.6816	50346.5	-5.12119	1.04898	1.04898	0.95518	-0.46837
7601	246	6	NCGC00345848-01	AMG-1	HGFR Inhibitor	NCGC00250412-19	JQ1	Brd4 Inhibitor	Good	0.956602	76.1771	13	-71.0519	54341.4	-8.10755	0.96221	0.95521	0.33481	-0.91781
7601	247	6	NCGC00345824-01	BMS-2	HGFR Inhibitor	NCGC00250412-19	JQ1	Brd4 Inhibitor	Good	0.974133	67.9856	13	-78.2145	57519.9	-6.49552	0.96836	0.96277	0.20964	-0.8659
7601	248	6	NCGC00345793-01	EMD-1214063	HGFR Inhibitor	NCGC00250412-19	JQ1	Brd4 Inhibitor	Good	0.964286	70.4527	9	-18.4777	55047.2	-5.17505	0.99656	0.99342	0.71748	-0.85518
7601	249	6	NCGC00161923-04	Picropodophyllin	IGF-1R Inhibitor	NCGC00250412-19	JQ1	Brd4 Inhibitor	Good	0.975486	54.6597	13	31.7145	38020.7	-5.52172	1.1144	1.05698	1.3022	-0.06944
7601	250	6	NCGC00250375-02	Linsitinib	IGF-1R Inhibitor	NCGC00250412-19	JQ1	Brd4 Inhibitor	Good	0.972608	56.5129	14	-124.972	58165	-11.7183	0.94463	0.92495	0.6105	-1.50307
7601	251	6	NCGC00253439-01	GSK-1904529A	IGF-1R Inhibitor	NCGC00250412-19	JQ1	Brd4 Inhibitor	Good	0.972608	41.27	16	-94.4275	59370.8	-8.88978	0.97249	0.95829	0.1146	-0.69975
7601	252	6	NCGC00346460-02	BMS-536924	IGF-1R Inhibitor	NCGC00250412-19	JQ1	Brd4 Inhibitor	Good	0.974133	68.7335	21	-315.494	59358.9	-19.0012	0.86284	0.84878	0	-2.83192
7601	253	6	NCGC00346461-01	NVP-AEW541	Unknown	NCGC00250412-19	JQ1	Brd4 Inhibitor	Good	0.976952	69.485	13	-56.5969	58915.3	-2.71429	0.97363	0.97363	0.26888	-0.83485
7601	254	6	NCGC00346485-01	ADW-742	IGF-1R Inhibitor	NCGC00250412-19	JQ1	Brd4 Inhibitor	Good	0.992334	77.6325	14	-89.6903	57048.6	-5.25843	0.9566	0.9566	0.09441	-0.99131
7601	255	6	NCGC00346453-01	BMS-754807	IGF-1R Inhibitor	NCGC00250412-19	JQ1	Brd4 Inhibitor	Good	0.990205	81.2786	19	-248.577	54037	-18.4547	0.91094	0.89089	0.07094	-1.99343
7601	256	6	NCGC00346647-01	GSK-1838705A	IGF-1R Inhibitor	NCGC00250412-19	JQ1	Brd4 Inhibitor	Good	0.959699	75.7325	14	-63.2149	49765.1	-2.30487	0.99374	0.97942	0.32821	-0.44164
7601	257	6	NCGC00165869-03	Dorsomorphin	TGF-bR1 (ALK5) Inhibitor	NCGC00250412-19	JQ1	Brd4 Inhibitor	Good	0.95494	80.7897	2	148.347	52732.9	5.03542	1.06975	1.06975	1.56511	-0.08164
7601	258	6	NCGC00249388-01	LY2157299	TGF-bR1 (ALK5) and TGFbR2 inhibitor	NCGC00250412-19	JQ1	Brd4 Inhibitor	Good	0.859311	63.501	7	43.6638	55736.3	0	1.01086	1.01086	0.80673	-0.37009
7601	259	6	NCGC00242598-03	LY-2109761	TGF-bR1 (ALK5) Inhibitor	NCGC00250412-19	JQ1	Brd4 Inhibitor	Good	0.970785	63.1552	3	179.298	59015	0.9661	1.07048	1.07048	1.8121	-0.01912
7601	260	6	NCGC00165721-02	A-83-01	TGF-bR1 (ALK5) Inhibitor	NCGC00250412-19	JQ1	Brd4 Inhibitor	Good	0.938556	69.9966	1	108.348	58408.7	1.15512	1.04305	1.04305	1.10543	-0.02194
7601	261	6	NCGC00242054-03	RepSox	Unknown	NCGC00250412-19	JQ1	Brd4 Inhibitor	Good	0.938556	77.1221	1	124.156	51831.9	2.26898	1.05654	1.05654	1.2608	-0.01924
7601	262	6	NCGC00165898-02	SD-208	TGF-bR1 (ALK5) Inhibitor	NCGC00250412-19	JQ1	Brd4 Inhibitor	Good	0.944684	10.6804	3	77.6804	53890.4	0	1.01834	1.01834	0.91273	-0.13592
7601	263	6	NCGC00186024-02	SB-525334	TGF-bR1 (ALK5) Inhibitor	NCGC00250412-19	JQ1	Brd4 Inhibitor	Good	0.827268	50.3247	3	87.4787	52172.3	0	1.04204	1.04204	0.94254	-0.06775
7601	264	6	NCGC00025230-01	SB-431542	TGF-bR1 (ALK5) Inhibitor	NCGC00250412-19	JQ1	Brd4 Inhibitor	Good	0.827268	34.5461	4	70.057	52959.6	0	1.01272	1.01272	0.84213	-0.14156
7601	265	6	NCGC00346679-01	GW-788388	TGF-bR1 (ALK5) Inhibitor	NCGC00250412-19	JQ1	Brd4 Inhibitor	Good	0.974133	8.10084	5	91.7068	52984.3	0	1.02771	1.02771	1.02337	-0.1063
7601	266	6	NCGC00165889-02	SB-505124	TGF-bR1 (ALK5) Inhibitor	NCGC00250412-19	JQ1	Brd4 Inhibitor	Good	0.98186	52.1775	13	-84.7187	61843.7	-4.75369	0.94898	0.94898	0.13309	-0.98027
7601	267	6	NCGC00347947-01	ITD-1	TGF-bR1 (ALK5) Inhibitor	NCGC00250412-19	JQ1	Brd4 Inhibitor	Good	0.997042	11.97	1	152.926	54258.6	5.0138	1.06924	1.06924	1.55489	-0.02563
7601	268	6	NCGC00274038-01	AZ-TAK1 Inhibitor	TGF-bR1 (ALK5) Inhibitor	NCGC00250412-19	JQ1	Brd4 Inhibitor	Good	0.998195	68.6979	18	-228.562	53712.3	-18.2618	0.90508	0.87783	0.17332	-1.56898
7601	269	6	NCGC00249389-01	LDN-193189	ALK2 Inhibitor	NCGC00250412-19	JQ1	Brd4 Inhibitor	Good	0.992334	38.453	4	77.0126	54342.7	1.1641	1.05544	1.04517	1.26104	-0.05769
7601	270	6	NCGC00238453-01	TAE-684	ALK Inhibitor	NCGC00250412-19	JQ1	Brd4 Inhibitor	Good	0.972608	69.7111	20	-237.001	55736.7	-19.9764	0.91492	0.89854	0	-1.88551
7601	271	6	NCGC00346688-01	Alectinib (CH5424802)	ALK Inhibitor	NCGC00250412-19	JQ1	Brd4 Inhibitor	Good	0.972608	65.6711	13	-95.1344	58567.1	-5.4813	0.97701	0.95906	0.17726	-0.80075
7601	272	6	NCGC00345791-01	ASP-3026	ALK Inhibitor	NCGC00250412-19	JQ1	Brd4 Inhibitor	Good	0.959288	70.4374	16	-165.022	61672.5	-17.3557	0.94321	0.93743	0.16147	-1.68118
7601	273	6	NCGC00241097-01	Tandutinib	KIT Inhibitor	NCGC00250412-19	JQ1	Brd4 Inhibitor	Good	0.997605	34.3133	5	20.7068	61472.7	0	1.00398	1.00398	0.53525	-0.32818
7601	274	6	NCGC00242493-01	Quizartinib	Flt3 Inhibitor	NCGC00250412-19	JQ1	Brd4 Inhibitor	Good	0.974133	57.9788	19	-142.463	56849	-7.12633	0.97242	0.94038	0.25629	-0.82049
7601	275	6	NCGC00345843-01	AMG-25	KIT Inhibitor	NCGC00250412-19	JQ1	Brd4 Inhibitor	Good	0.967738	69.2198	15	-189.45	64454	-16.3159	0.93013	0.93013	0	-1.8945
7601	276	6	NCGC00250381-02	AZ-23	Trk Inhibitor	NCGC00250412-19	JQ1	Brd4 Inhibitor	Good	0.974133	69.2263	19	-396.309	65074.1	-29.531	0.83784	0.82476	0.00656	-3.71774
7601	277	6	NCGC00161398-01	GW-441756	Trk A Inhibitor	NCGC00250412-19	JQ1	Brd4 Inhibitor	Good	0.974133	71.7202	11	-118.892	64898.2	-12.576	0.96201	0.96201	0.19789	-1.38681
7601	278	6	NCGC00346936-01	GNF-5837	Trk A/B/C Inhibitor	NCGC00250412-19	JQ1	Brd4 Inhibitor	Good	0.974133	59.738	14	-97.5925	64022.4	-7.60769	0.96383	0.96383	0.09471	-1.07063
7601	279	6	NCGC00253909-01	PRT-060318	Syk Kinase Inhibitor	NCGC00250412-19	JQ1	Brd4 Inhibitor	Good	0.972608	61.2444	11	-23.9522	63634.5	-4.08402	0.99512	0.99512	0.40571	-0.64523
7601	280	6	NCGC00182051-02	R-406	Syk Kinase Inhibitor	NCGC00250412-19	JQ1	Brd4 Inhibitor	Good	0.972608	65.5791	10	-11.0092	56151.5	-2.06518	1.01721	0.99688	0.96602	-0.76672
7601	281	6	NCGC00346622-01	Fostamatinib	Syk Kinase Inhibitor	NCGC00250412-19	JQ1	Brd4 Inhibitor	Good	0.972608	70.219	14	-95.5083	55074	-8.60787	1.00996	0.96648	0.64848	-0.89569
7601	282	6	NCGC00094226-11	Piceatannol	Syk Kinase Inhibitor	NCGC00250412-19	JQ1	Brd4 Inhibitor	Good	0.997605	63.9237	20	-192.847	59194.6	-10.1751	0.93005	0.91335	0	-1.60209
7601	283	6	NCGC00346945-01	BAY61-3606	Syk Kinase Inhibitor	NCGC00250412-19	JQ1	Brd4 Inhibitor	Good	0.95195	63.0027	11	-76.6038	56261.4	-4.29501	0.9947	0.97398	0.32975	-0.51109
7601	284	6	NCGC00346503-01	Perifosine	PI3K kinase Activator	NCGC00250412-19	JQ1	Brd4 Inhibitor	Good	0.992886	68.1671	4	129.074	52369.9	3.05779	1.12329	1.07886	2.42925	-0.31177
7601	285	6	NCGC00187482-03	Pictilisib	PI3K Inhibitor	NCGC00250412-19	JQ1	Brd4 Inhibitor	Good	0.939709	69.132	20	-275.7	49110	-23.4816	0.92046	0.8459	0.51678	-1.9718
7601	286	6	NCGC00250408-01	GSK-2126458	PI3Kalpha/beta/delta/gamma Inhibitor	NCGC00250412-19	JQ1	Brd4 Inhibitor	Good	0.974611	75.5082	23	-259.484	28455.4	-16.5563	0.76231	0.66978	0.15862	-1.64948
7601	287	6	NCGC00168114-03	IC-87114	PI3K Inhibitor	NCGC00250412-19	JQ1	Brd4 Inhibitor	Good	0.976952	78.7406	17	-164.334	54756.4	-13.8737	0.9458	0.93269	0.1892	-1.58945
7601	288	6	NCGC00238454-02	PIK-90	PI3K Inhibitor	NCGC00250412-19	JQ1	Brd4 Inhibitor	Good	0.98186	82.8373	20	-292.394	55899.8	-18.107	0.85689	0.85337	0.09734	-2.95565
7601	289	6	NCGC00015622-02	LY-294002	PI3K Inhibitor	NCGC00250412-19	JQ1	Brd4 Inhibitor	Good	0.970785	38.1627	5	83.7191	54266.9	0	1.01432	1.01432	1.12824	-0.29105
7601	290	6	NCGC00345849-01	NIBR-17	PI3K Inhibitor	NCGC00250412-19	JQ1	Brd4 Inhibitor	Good	0.820907	45.9547	8	3.49139	55170.6	-1.69476	0.97012	0.96719	0.87469	-0.77233
7601	291	6	NCGC00346500-01	PIK-75	PI3K Inhibitor	NCGC00250412-19	JQ1	Brd4 Inhibitor	Good	0.976952	57.8871	15	-135.057	39147.6	-8.14365	0.94595	0.9042	0.72843	-0.95498
7601	292	6	NCGC00346508-01	TG-100115	PI3K Inhibitor	NCGC00250412-19	JQ1	Brd4 Inhibitor	Good	0.955183	82.8075	5	117.435	52592.6	2.7902	1.07424	1.07424	1.41155	-0.2372
7601	293	6	NCGC00346536-01	PIK-93	PI3K Inhibitor	NCGC00250412-19	JQ1	Brd4 Inhibitor	Good	0.99387	71.9294	6	29.3699	51923.5	0	1.02004	1.00554	1.09291	-0.54429
7601	294	6	NCGC00345851-01	GNE-477	PI3K Inhibitor	NCGC00250412-19	JQ1	Brd4 Inhibitor	Good	0.989305	76.1048	19	-334.423	53466.5	-25.9584	0.86035	0.81904	0.19303	-2.51974
7601	295	6	NCGC00345837-01	GNE-490	PI3K Inhibitor	NCGC00250412-19	JQ1	Brd4 Inhibitor	Good	0.99387	70.2238	20	-336.998	59269	-23.0096	0.87295	0.84023	0.06442	-2.6683
7601	296	6	NCGC00345838-01	GNE-493	PI3K Inhibitor	NCGC00250412-19	JQ1	Brd4 Inhibitor	Good	0.982845	72.8055	20	-252.806	50632	-19.9195	0.89834	0.86646	0.1009	-1.82379
7601	297	6	NCGC00346649-01	PKI-402	PI3K Inhibitor	NCGC00250412-19	JQ1	Brd4 Inhibitor	Good	0.981172	65.4038	18	-198.29	41745.2	-16.2661	0.92959	0.87451	0.27064	-0.97944
7601	298	6	NCGC00346659-01	PF-04691502	Unknown	NCGC00250412-19	JQ1	Brd4 Inhibitor	Good	0.975975	73.3907	20	-297.494	44513	-18.5896	0.89722	0.83272	0.08213	-1.83127
7601	299	6	NCGC00346681-01	NVP-BGT226	PI3K Inhibitor	NCGC00250412-19	JQ1	Brd4 Inhibitor	Good	0.992334	41.4011	18	-20.2314	22073.8	-8.38179	1.5209	1.1207	1.80528	-0.12218
7601	300	6	NCGC00346509-01	GSK-615	PI3Kalpha Inhibitor	NCGC00250412-19	JQ1	Brd4 Inhibitor	Good	0.974133	75.733	18	-176.541	51306.3	-17.7213	0.95825	0.93081	0.14281	-1.26943
7601	301	6	NCGC00346624-01	A-66	PI3Kalpha Inhibitor	NCGC00250412-19	JQ1	Brd4 Inhibitor	Good	0.970785	66.663	15	-89.5377	59942.8	-11.1016	0.96543	0.96543	0.1497	-1.04508
7601	302	6	NCGC00346447-01	D-106669	PI3Kalpha inhibitor	NCGC00250412-19	JQ1	Brd4 Inhibitor	Good	0.997643	66.0983	7	104.788	58387.4	-0.32607	1.05671	1.05671	1.20401	-0.15613
7601	303	6	NCGC00262604-01	BKM-120	PI3Kalpha Inhibitor	NCGC00250412-19	JQ1	Brd4 Inhibitor	Good	0.976952	56.1355	14	-104.491	54168.4	-13.81	0.96592	0.95129	0.45599	-0.96152
7601	304	6	NCGC00262603-01	Idelalisib	PI3Kdelta Inhibitor	NCGC00250412-19	JQ1	Brd4 Inhibitor	Good	0.99387	80.2792	12	-121.352	57521.2	-10.3699	0.94734	0.94536	0.29974	-1.4747
7601	305	6	NCGC00263088-01	BAG-956	PI3K/PDK1 Inhibitor	NCGC00250412-19	JQ1	Brd4 Inhibitor	Good	0.926994	67.4891	18	-222.202	49486.8	-20.6772	0.91553	0.87637	0.23596	-1.42534
7601	306	6	NCGC00263154-01	AZD-6482	PI3Kb/d Inhibitor	NCGC00250412-19	JQ1	Brd4 Inhibitor	Good	0.976952	83.1811	21	-343.526	56390.2	-27.3496	0.84268	0.83306	0.01921	-3.24532
7601	307	6	NCGC00346495-01	TGX-221	PI3Kbeta Inhibitor	NCGC00250412-19	JQ1	Brd4 Inhibitor	Good	0.974133	81.4746	16	-241.124	61239	-21.336	0.89981	0.89981	0.01247	-2.4237
7601	308	6	NCGC00345796-01	GSK-2636771	PI3Kbeta Inhibitor	NCGC00250412-19	JQ1	Brd4 Inhibitor	Good	0.99387	67.14	18	-233.194	59880.7	-19.2712	0.89165	0.89165	0.08195	-2.41389
7601	309	6	NCGC00263223-01	CAY-10626	PI3Kalpha Inhibitor	NCGC00250412-19	JQ1	Brd4 Inhibitor	Good	0.99387	70.4333	22	-272.021	46770	-22.8102	0.8825	0.83145	0.29166	-1.82225
7601	310	6	NCGC00187906-01	PI-103	PI3Kalpha, beta, gamma Inhibitor	NCGC00250412-19	JQ1	Brd4 Inhibitor	Good	0.96551	79.6976	20	-410.247	55602.6	-31.5993	0.84585	0.80039	0.00347	-3.08779
7601	311	6	NCGC00346650-01	CH-5132799	PI3Kalpha, beta, gamma Inhibitor	NCGC00250412-19	JQ1	Brd4 Inhibitor	Good	0.97811	80.9165	18	-390.953	64238.2	-35.586	0.86367	0.83594	0.09402	-3.41261
7601	312	6	NCGC00345783-01	17-hydroxy Wortmannin	PI3K Inhibitor	NCGC00250412-19	JQ1	Brd4 Inhibitor	Good	0.989664	76.1038	21	-423.175	58733.1	-29.6759	0.85029	0.80361	0.094	-3.35186
7601	313	6	NCGC00163485-03	Wortmannin	PI3K Inhibitor	NCGC00250412-19	JQ1	Brd4 Inhibitor	Good	0.974133	83.1204	18	-484.041	64032.6	-37.8667	0.79834	0.77495	0.09246	-4.34213
7601	314	6	NCGC00025288-03	Deguelin	PI3K Inhibitor	NCGC00250412-19	JQ1	Brd4 Inhibitor	Good	0.988955	73.0173	12	-58.6253	60202.6	-14.5318	0.99077	0.99077	0.67617	-1.26242
7601	315	6	NCGC00346484-01	ZSTK-474	PI3K Inhibitor	NCGC00250412-19	JQ1	Brd4 Inhibitor	Good	0.976191	72.1638	20	-356.243	56366.8	-27.5387	0.86675	0.82275	0.17026	-2.83257
7601	316	6	NCGC00346492-01	XL-147	PI3K Inhibitor	NCGC00250412-19	JQ1	Brd4 Inhibitor	Good	0.972608	66.9187	13	-88.7857	52573.8	-9.82166	1.00529	0.96699	0.49941	-0.7134
7601	317	6	NCGC00346579-01	PIK-293	PI3K Inhibitor	NCGC00250412-19	JQ1	Brd4 Inhibitor	Good	0.972608	56.7691	16	-119.345	59646	-13.1682	0.96025	0.94751	0.34235	-1.25945
7601	318	6	NCGC00346614-01	PIK-294	PI3K Inhibitor	NCGC00250412-19	JQ1	Brd4 Inhibitor	Good	0.932814	73.3228	15	-224.338	59417.6	-22.7004	0.90898	0.89519	0.07891	-2.05698
7601	319	6	NCGC00346692-01	CUDC-907	PI3K Inhibitor	NCGC00250412-19	JQ1	Brd4 Inhibitor	Medium	0.699496	79.4799	21	-104.576	15006.5	-6.09671	0.71846	0.58379	0.57297	-0.85058
7601	320	6	NCGC00345447-02	3-Methyladenine	PI3K Inhibitor	NCGC00250412-19	JQ1	Brd4 Inhibitor	Good	0.973831	75.3203	15	-163.997	58629.5	-16.2567	0.95894	0.94575	0.22462	-1.5929
7601	321	6	NCGC00346717-01	Alpelisib	PI3K alpha Inhibitor	NCGC00250412-19	JQ1	Brd4 Inhibitor	Good	0.961485	67.6078	16	-208.025	58188.5	-19.3394	0.93955	0.90474	0.27964	-1.69094
7601	322	6	NCGC00346457-01	Copanlisib	PI3K alpha/delta Inhibitor	NCGC00250412-19	JQ1	Brd4 Inhibitor	Good	0.974133	79.1934	24	-358.117	38845.1	-24.5422	0.76382	0.71221	0.2084	-2.61113
7601	323	6	NCGC00186030-03	AS-605240	PI3K gamma Inhibitor	NCGC00250412-19	JQ1	Brd4 Inhibitor	Good	0.952423	57.0611	6	69.4369	57820.7	-1.0732	1.01691	1.01691	0.93835	-0.24398
7601	324	6	NCGC00185997-03	AS-252424	PI3K gamma Inhibitor	NCGC00250412-19	JQ1	Brd4 Inhibitor	Good	0.95494	66.5457	3	92.2916	59374.1	0	1.02686	1.02686	1.01685	-0.09394
7601	325	6	NCGC00186009-03	AS-604850	PI3K gamma Inhibitor	NCGC00250412-19	JQ1	Brd4 Inhibitor	Good	0.823192	42.0845	3	124.141	56634.1	0	1.0626	1.0626	1.37071	-0.1293
7601	326	6	NCGC00346625-01	CAY10505	PI3K gamma Inhibitor	NCGC00250412-19	JQ1	Brd4 Inhibitor	Good	0.991431	0	0	167.577	53640.7	3.94806	1.08879	1.08879	1.67577	0
7601	327	6	NCGC00346683-01	YM-201636	PIKfyve Inhibitor	NCGC00250412-19	JQ1	Brd4 Inhibitor	Good	0.976952	39.3834	5	98.398	52362.1	0	1.04038	1.02683	1.58571	-0.16305
7601	328	6	NCGC00092314-04	Triciribine	AKT Inhibitor	NCGC00250412-19	JQ1	Brd4 Inhibitor	Good	0.970785	75.0823	14	-99.0221	57135.8	-9.53285	0.95962	0.95962	0.16256	-1.15278
7601	329	6	NCGC00162073-05	H-89	AKT Inhibitor	NCGC00250412-19	JQ1	Brd4 Inhibitor	Good	0.974133	41.5087	6	29.6185	59608.9	-0.36167	1.00757	1.00757	0.59764	-0.30145
7601	330	6	NCGC00346621-01	CCT-128930	AKT Inhibitor	NCGC00250412-19	JQ1	Brd4 Inhibitor	Good	0.962657	66.6768	12	-65.9774	59411.5	-5.44743	0.9752	0.9752	0.31611	-0.97588
7601	331	6	NCGC00346450-01	Triciribine phosphate	AKT Inhibitor	NCGC00250412-19	JQ1	Brd4 Inhibitor	Good	0.973923	80.9938	19	-229.212	57575.6	-22.2472	0.90095	0.90095	0.02497	-2.31709
7601	332	6	NCGC00346714-01	Ipatasertib	AKT Inhibitor	NCGC00250412-19	JQ1	Brd4 Inhibitor	Good	0.932398	72.0193	17	-169.598	52531.2	-13.9187	0.93174	0.90603	0.17943	-1.31078
7601	333	6	NCGC00345795-01	AZD-5363	AKT Inhibitor	NCGC00250412-19	JQ1	Brd4 Inhibitor	Good	0.915235	76.7857	20	-281.04	53708.1	-18.6713	0.86455	0.84644	0.02769	-2.4572
7601	334	6	NCGC00186465-01	MK-2206	AKT Inhibitor	NCGC00250412-19	JQ1	Brd4 Inhibitor	Good	0.993366	80.0947	20	-281.377	55482.7	-21.3607	0.87583	0.85869	0.13659	-2.58383
7601	335	6	NCGC00263147-01	A-674563	AKT Inhibitor	NCGC00250412-19	JQ1	Brd4 Inhibitor	Good	0.99755	64.5431	10	5.65892	50644.7	-8.22547	1.04148	1.01406	1.07521	-0.3038
7601	336	6	NCGC00347278-01	A-443654	AKT Inhibitor	NCGC00250412-19	JQ1	Brd4 Inhibitor	Good	0.991554	62.362	18	-246.32	59040.3	-24.9501	0.89959	0.87754	0.17152	-2.03863
7601	337	6	NCGC00263181-01	GSK-690693	AKT Inhibitor	NCGC00250412-19	JQ1	Brd4 Inhibitor	Good	0.972608	71.2717	15	-162.036	53817.8	-21.9817	0.94839	0.91875	0.5071	-1.49376
7601	338	6	NCGC00346549-01	AT-7867	AKT Inhibitor	NCGC00250412-19	JQ1	Brd4 Inhibitor	Good	0.976952	76.4453	10	-22.3891	55511.7	-8.28337	1.01421	1.0043	0.82882	-0.90352
7601	339	6	NCGC00345822-01	Akt-I-1	AKT Inhibitor	NCGC00250412-19	JQ1	Brd4 Inhibitor	Good	0.976952	74.781	11	-2.17499	55634.8	-2.02924	1.00883	1.00883	0.39992	-0.42167
7601	340	6	NCGC00345823-01	Akt-I-1,2	AKT Inhibitor	NCGC00250412-19	JQ1	Brd4 Inhibitor	Good	0.976952	76.2397	14	-115.889	58386.4	-8.1695	0.94895	0.94895	0.02415	-1.18304
7601	341	6	NCGC00345856-01	AZD-26	AKT Inhibitor	NCGC00250412-19	JQ1	Brd4 Inhibitor	Good	0.998238	62.7212	11	-53.9371	56559.9	-4.99634	0.96668	0.96668	0.17015	-0.70952
7601	342	6	NCGC00345840-01	Merck-22-6	AKT Inhibitor	NCGC00250412-19	JQ1	Brd4 Inhibitor	Good	0.974133	41.2968	5	239.079	43966.9	4.30741	1.20513	1.18535	3.00013	-0.05026
7601	343	6	NCGC00165727-02	AKT Inhibitor VIII	AKT Inhibitor	NCGC00250412-19	JQ1	Brd4 Inhibitor	Good	0.992886	71.8735	5	42.6561	57168	0	1.02628	1.02628	0.80755	-0.38099
7601	344	6	NCGC00187481-04	BEZ-235	mTOR Inhibitor	NCGC00250412-19	JQ1	Brd4 Inhibitor	Good	0.976352	76.24	20	-326.525	44716.7	-22.0802	0.89612	0.80903	0.1971	-1.83661
7601	345	6	NCGC00250398-01	PF-05212384	mTOR Inhibitor	NCGC00250412-19	JQ1	Brd4 Inhibitor	Good	0.99387	76.6217	21	-336.226	48247.5	-22.1167	0.85684	0.80684	0.01958	-2.37961
7601	346	6	NCGC00263109-02	GDC-0980	mTOR Inhibitor	NCGC00250412-19	JQ1	Brd4 Inhibitor	Good	0.997619	84.1229	19	-434.183	58573.7	-28.68	0.82334	0.79268	0.00385	-3.62168
7601	347	6	NCGC00263215-02	Torin-1	mTOR Inhibitor	NCGC00250412-19	JQ1	Brd4 Inhibitor	Good	0.915235	70.6319	16	-246.218	51659.6	-20.347	0.95737	0.8957	0.34245	-1.54228
7601	348	6	NCGC00242507-01	Everolimus	mTOR Inhibitor	NCGC00250412-19	JQ1	Brd4 Inhibitor	Good	0.964042	91.0809	21	-598.278	57826	-36.7752	0.7396	0.68721	0.23949	-5.12446
7601	349	6	NCGC00346481-01	Ridaforolimus	mTOR Inhibitor	NCGC00250412-19	JQ1	Brd4 Inhibitor	Good	0.941683	85.0595	22	-542.654	52211	-32.6428	0.78042	0.7019	0.21506	-4.15017
7601	350	6	NCGC00021305-08	Sirolimus	mTOR Inhibitor	NCGC00250412-19	JQ1	Brd4 Inhibitor	Good	0.992334	95.9956	25	-737.387	55103.7	-38.5862	0.62744	0.59063	0	-6.37405
7601	351	6	NCGC00167518-03	Temsirolimus	mTOR Inhibitor	NCGC00250412-19	JQ1	Brd4 Inhibitor	Good	0.99387	66.7692	23	-419.019	40615.1	-27.5787	0.86523	0.69595	0.03984	-1.80328
7601	352	6	NCGC00346636-01	WYE-687	mTOR Inhibitor	NCGC00250412-19	JQ1	Brd4 Inhibitor	Good	0.799385	74.6593	17	-213.964	51348.3	-15.4924	0.93794	0.89849	0.1142	-1.4021
7601	353	6	NCGC00346634-01	WAY-600	mTOR Inhibitor	NCGC00250412-19	JQ1	Brd4 Inhibitor	Good	0.966233	71.432	14	-139.531	55052.5	-10.5165	0.96677	0.93662	0.55604	-1.30016
7601	354	6	NCGC00263216-02	Torin-2	mTOR Inhibitor	NCGC00250412-19	JQ1	Brd4 Inhibitor	Good	0.981172	59.9581	20	-131.149	30272.3	-10.8517	0.98401	0.86611	0.44379	-0.4779
7601	355	6	NCGC00250405-01	AZD-8055	mTORC1/2 Inhibitor	NCGC00250412-19	JQ1	Brd4 Inhibitor	Good	0.99387	68.2421	20	-247.27	39841.8	-22.8056	0.99358	0.86397	0.36346	-1.11553
7601	356	6	NCGC00250395-01	OSI-027	mTORC1/2 Inhibitor	NCGC00250412-19	JQ1	Brd4 Inhibitor	Good	0.955459	69.7131	20	-254.528	52633.6	-21.3282	0.93228	0.88081	0.17659	-1.6647
7601	357	6	NCGC00250396-01	KU-0063794	mTORC1/2 Inhibitor	NCGC00250412-19	JQ1	Brd4 Inhibitor	Good	0.975279	73.1883	18	-236.553	48286.3	-21.354	0.9793	0.88936	0.39122	-1.3424
7601	358	6	NCGC00242484-02	WYE-354	mTORC1/2 Inhibitor	NCGC00250412-19	JQ1	Brd4 Inhibitor	Good	0.970785	77.3939	19	-352.46	57580.4	-29.2511	0.84346	0.81738	0.03041	-2.91747
7601	359	6	NCGC00346541-01	XL-765	mTORC1/2 Inhibitor	NCGC00250412-19	JQ1	Brd4 Inhibitor	Good	0.992851	58.9364	6	39.4298	57292	0	1.0127	1.0127	0.61232	-0.21802
7601	360	6	NCGC00346635-01	WYE-125132	mTORC1/2 Inhibitor	NCGC00250412-19	JQ1	Brd4 Inhibitor	Good	0.992334	62.7278	23	-274.165	41008.9	-18.7296	0.87471	0.81172	0.35782	-1.46841
7601	361	6	NCGC00346698-01	Vistusertib	mTORC1/2 Inhibitor	NCGC00250412-19	JQ1	Brd4 Inhibitor	Good	0.981094	73.8753	16	-174.965	46511.7	-16.359	0.96506	0.91372	0.46087	-1.28836
7601	362	6	NCGC00346654-01	INK-128	mTORC1/2 Inhibitor	NCGC00250412-19	JQ1	Brd4 Inhibitor	Good	0.974133	55.0508	20	-212.499	35895.6	-15.3614	0.93469	0.8501	0.36077	-0.83966
7601	363	6	NCGC00015448-04	Salirasib	mTOR Inhibitor	NCGC00250412-19	JQ1	Brd4 Inhibitor	Good	0.989664	76.0308	6	93.2488	54316.3	1.20119	1.06257	1.06257	1.09357	-0.16108
7601	364	6	NCGC00188346-01	PP242	mTOR Inhibitor	NCGC00250412-19	JQ1	Brd4 Inhibitor	Good	0.974133	68.0816	20	-326.109	58659.1	-27.3977	0.85542	0.83189	0.11753	-2.76617
7601	365	6	NCGC00263125-01	SG-00529	mTORC1/2 Inhibitor	NCGC00250412-19	JQ1	Brd4 Inhibitor	Good	0.970785	36.8737	11	-50.2818	61205.1	-4.48597	0.96566	0.96566	0.17342	-0.67624
7601	366	6	NCGC00346547-01	PHT-427	Phosphoinositide Dependent Kinase Inhibitor	NCGC00250412-19	JQ1	Brd4 Inhibitor	Good	0.944684	53.2521	5	63.3237	53527	0	1.03962	1.03962	0.77001	-0.13677
7601	367	6	NCGC00346490-01	OSU-03012	Phosphoinositide Dependent Kinase Inhibitor	NCGC00250412-19	JQ1	Brd4 Inhibitor	Good	0.957998	55.597	6	13.2462	53276.6	0	0.99793	0.99793	0.43476	-0.3023
7601	368	6	NCGC00346687-01	BX-912	Phosphoinositide Dependent Kinase Inhibitor	NCGC00250412-19	JQ1	Brd4 Inhibitor	Good	0.916954	83.1892	14	-165.552	52655.1	-18.9118	0.94297	0.92554	0.14224	-1.33636
7601	369	6	NCGC00346836-01	GSK-2334470	Phosphoinositide Dependent Kinase Inhibitor	NCGC00250412-19	JQ1	Brd4 Inhibitor	Good	0.975486	71.1613	19	-112.644	46983.3	-16.2555	0.95952	0.92461	1.7554	-1.97188
7601	370	6	NCGC00346947-01	PDPK1 Inhibitor	Phosphoinositide Dependent Kinase Inhibitor	NCGC00250412-19	JQ1	Brd4 Inhibitor	Good	0.974133	75.1674	18	-158.204	57838.9	-9.54399	0.93604	0.92952	0.11616	-1.5672
7601	371	6	NCGC00250391-01	AZD-7545	Pyruvate Dehydrogenase Kinase 2 Inhibitor	NCGC00250412-19	JQ1	Brd4 Inhibitor	Good	0.952423	56.7089	16	-99.3277	61068.3	-6.56705	0.9566	0.9566	0.0114	-1.00467
7601	372	6	NCGC00263231-01	PDHK RIKEN	Pyruvate Dehydrogenase Kinase 2 Inhibitor	NCGC00250412-19	JQ1	Brd4 Inhibitor	Good	0.972608	62.1296	7	40.8835	59330.1	-2.2291	1.02484	1.02484	0.58302	-0.17419
7601	373	6	NCGC00250377-01	NU-7441	DNA-PK Inhibitor	NCGC00250412-19	JQ1	Brd4 Inhibitor	Good	0.987024	67.5863	19	-318.331	63650.3	-22.1356	0.85425	0.84722	0.05737	-3.08409
7601	374	6	NCGC00250387-02	KU-0060648	DNA-PK Inhibitor	NCGC00250412-19	JQ1	Brd4 Inhibitor	Good	0.974133	76.9996	20	-383.38	57607	-32.8142	0.85142	0.82144	0	-3.10058
7601	375	6	NCGC00092318-02	NSC-23766	Rac1-GEF Inhibitor	NCGC00250412-19	JQ1	Brd4 Inhibitor	Good	0.974133	76.1895	12	-87.5416	57929.4	-9.78013	0.97415	0.97415	0.08794	-0.96335
7601	376	6	NCGC00188866-01	NCGC00188866	Rac1 Inhibitor	NCGC00250412-19	JQ1	Brd4 Inhibitor	Good	0.974133	72.6496	15	-105.761	60418.9	-7.82281	0.96235	0.96235	0.20712	-1.26473
7601	377	6	NCGC00249684-01	VX-702	p38 MAPK Inhibitor	NCGC00250412-19	JQ1	Brd4 Inhibitor	Good	0.970785	70.2165	13	-51.7172	61406.8	-5.99023	0.98809	0.98809	0.24208	-0.75926
7601	378	6	NCGC00025035-05	SB-203580	p38 MAPK Inhibitor	NCGC00250412-19	JQ1	Brd4 Inhibitor	Good	0.970785	56.2131	5	44.8984	61284.8	-0.51269	1.01427	1.01427	0.62774	-0.17875
7601	379	6	NCGC00241111-02	VX-745	p38 MAPK Inhibitor	NCGC00250412-19	JQ1	Brd4 Inhibitor	Good	0.952423	69.1385	12	-16.5175	58737.9	-4.51291	1.00297	1.00297	0.62877	-0.79395
7601	380	6	NCGC00241104-01	Doramapimod	p38 MAPK Inhibitor	NCGC00250412-19	JQ1	Brd4 Inhibitor	Good	0.974133	40.8293	7	-49.6757	65749.3	0	0.96222	0.96222	0.35603	-0.85279
7601	381	6	NCGC00263165-01	PH-797804	p38 MAPK Inhibitor	NCGC00250412-19	JQ1	Brd4 Inhibitor	Good	0.970785	58.3941	14	-96.3864	64781	-6.11398	0.95935	0.95935	0.05186	-1.01573
7601	382	6	NCGC00241112-01	RWJ-67657	p38 MAPK Inhibitor	NCGC00250412-19	JQ1	Brd4 Inhibitor	Good	0.970785	69.3247	8	-12.7153	61615.3	0	0.99806	0.99806	0.59643	-0.72358
7601	383	6	NCGC00263140-01	Talmapimod	p38 MAPK Inhibitor	NCGC00250412-19	JQ1	Brd4 Inhibitor	Good	0.970785	63.8869	5	110.28	60069	0.61147	1.06124	1.06124	1.32221	-0.21941
7601	384	6	NCGC00015962-02	SB-202190	SAPK1 (JNK) Inhibitor	NCGC00250412-19	JQ1	Brd4 Inhibitor	Good	0.938556	59.079	11	-11.0338	61109	-5.21362	1.00087	0.99696	0.5767	-0.58414
7601	385	6	NCGC00346537-01	LY-2228820	p38 MAPK Inhibitor	NCGC00250412-19	JQ1	Brd4 Inhibitor	Good	0.969021	58.606	7	63.8305	57109.3	0	1.03811	1.03635	0.76655	-0.09709
7601	386	6	NCGC00262195-02	R-1487	p38 MAPK Inhibitor	NCGC00250412-19	JQ1	Brd4 Inhibitor	Good	0.972608	39.416	14	-79.7868	56134.9	-9.80767	0.96148	0.9375	0.5563	-0.83932
7601	387	6	NCGC00345831-01	SB-242235	p38 MAPK Inhibitor	NCGC00250412-19	JQ1	Brd4 Inhibitor	Good	0.972608	68.2399	12	-55.9175	57599.1	-5.77772	0.9772	0.97192	0.32002	-0.75144
7601	388	6	NCGC00345832-01	SD-06	p38 MAPK Inhibitor	NCGC00250412-19	JQ1	Brd4 Inhibitor	Good	0.972608	69.7079	17	-161.125	59707.6	-10.7644	0.94724	0.93779	0.20366	-1.58292
7601	389	6	NCGC00162142-03	SD-169	p38 MAPK Inhibitor	NCGC00250412-19	JQ1	Brd4 Inhibitor	Good	0.974133	63.6869	15	-134.656	59970.8	-14.5136	0.95767	0.94868	0.22447	-1.37968
7601	390	6	NCGC00345834-01	TAK-715	p38 MAPK Inhibitor	NCGC00250412-19	JQ1	Brd4 Inhibitor	Good	0.972608	60.1151	18	-106.243	59349.1	-4.87556	0.94783	0.94526	0.07166	-1.07365
7601	391	6	NCGC00025329-02	SB-239063	p38 MAPK Inhibitor	NCGC00250412-19	JQ1	Brd4 Inhibitor	Good	0.972608	44.9076	14	-34.5858	58928.7	-3.45185	0.9864	0.98059	0.26598	-0.46552
7601	392	6	NCGC00346804-01	EO-1428	p38 MAPK Inhibitor	NCGC00250412-19	JQ1	Brd4 Inhibitor	Good	0.98186	62.5313	10	-45.4688	54295.9	-10.0304	1.00125	0.97332	0.57493	-0.54426
7601	393	6	NCGC00263239-02	FMK	RSK Inhibitor	NCGC00250412-19	JQ1	Brd4 Inhibitor	Good	0.976392	61.8489	3	128.072	55579.3	1.79146	1.065	1.065	1.32148	-0.04076
7601	394	6	NCGC00263086-01	BI-D1870	RSK Inhibitor	NCGC00250412-19	JQ1	Brd4 Inhibitor	Good	0.846328	68.017	6	-11.5545	56925.5	0	1.00619	0.98704	0.8012	-0.50518
7601	395	6	NCGC00346893-01	SL-0101-1	RSK Inhibitor	NCGC00250412-19	JQ1	Brd4 Inhibitor	Good	0.823192	0	0	170.935	54648.7	0	1.0499	1.0499	1.70935	0
7601	396	6	NCGC00345841-01	S-99	ASK1 Inhibitor	NCGC00250412-19	JQ1	Brd4 Inhibitor	Good	0.846328	57.4325	1	144.174	52203.6	3.61104	1.06638	1.06638	1.47529	-0.03355
7601	397	6	NCGC00347940-01	Bioymifi	TRAIL Receptor DR5 Agonist	NCGC00250412-19	JQ1	Brd4 Inhibitor	Good	0.98186	74.4955	1	122.102	54390.9	2.99523	1.05667	1.05667	1.2265	-0.00548
7601	398	6	NCGC00273985-03	Wyeth Cot Inhibitor 2	Tpl-2/Cot (MAP3K8) Kinase Inhibitor	NCGC00250412-19	JQ1	Brd4 Inhibitor	Good	0.970785	65.9407	5	44.4118	58589.8	0	1.01466	1.01466	0.66685	-0.22274
7601	399	6	NCGC00273984-03	SB-747651-A	MSK1/2 Inhibitor	NCGC00250412-19	JQ1	Brd4 Inhibitor	Good	0.968926	64.4748	7	51.1093	58070.6	0	1.01886	1.01886	0.66885	-0.15776
7601	400	6	NCGC00263238-01	Withaferin A	NF-kappaB Activation Inhibitor	NCGC00250412-19	JQ1	Brd4 Inhibitor	Good	0.970785	71.145	18	-150.738	46315.8	-11.8632	0.9571	0.93203	0.47185	-1.2086
7601	401	6	NCGC00015086-03	Acetylcysteine	NF-kappaB Activation Inhibitor	NCGC00250412-19	JQ1	Brd4 Inhibitor	Good	0.970785	63.7482	8	1.4855	57339.8	0	1.00304	1.00304	0.35377	-0.33891
7601	402	6	NCGC00346559-01	Erythromycin	NF-kappaB Activation Inhibitor	NCGC00250412-19	JQ1	Brd4 Inhibitor	Good	0.983797	71.1054	3	117.648	51403.9	3.86568	1.06924	1.06924	1.20774	-0.03126
7601	403	6	NCGC00017159-08	Curcumin	NF-kappaB Activation Inhibitor	NCGC00250412-19	JQ1	Brd4 Inhibitor	Good	0.973923	56.7844	9	-26.6665	52467	-2.61642	0.9782	0.9782	0.38338	-0.65005
7601	404	6	NCGC00017337-15	CAPSAICIN	Unknown	NCGC00250412-19	JQ1	Brd4 Inhibitor	Good	0.952423	49.4827	8	-7.24302	54470.9	-2.04609	0.97891	0.97891	0.39614	-0.46858
7601	405	6	NCGC00025297-01	Gabexate mesilate	NF-kappaB Activation Inhibitor	NCGC00250412-19	JQ1	Brd4 Inhibitor	Good	0.970785	55.3008	12	-6.8102	57361.4	-1.85788	0.99823	0.99823	0.29563	-0.36374
7601	406	6	NCGC00169864-03	Sesamin	NF-kappaB Activation Inhibitor	NCGC00250412-19	JQ1	Brd4 Inhibitor	Good	0.959288	39.0199	11	-8.92763	60350.3	-0.43327	0.99605	0.99369	0.22722	-0.25507
7601	407	6	NCGC00163567-03	Honokiol	NF-kappaB Activation Modulator	NCGC00250412-19	JQ1	Brd4 Inhibitor	Good	0.972608	63.1448	7	29.3471	59620.6	0	1.0114	1.0114	0.40332	-0.10984
7601	408	6	NCGC00163415-03	Parthenolide	NF-kappaB Activation Modulator	NCGC00250412-19	JQ1	Brd4 Inhibitor	Good	0.791714	65.9649	15	-212.78	62608.9	-18.6143	0.91426	0.90166	0.21177	-2.0827
7601	409	6	NCGC00186460-01	Bardoxolone methyl	NF-kappaB signaling Inhibitor	NCGC00250412-19	JQ1	Brd4 Inhibitor	Good	0.981172	79.7468	18	-219.338	49101.3	-16.5483	0.87905	0.86841	0.24418	-1.85555
7601	410	6	NCGC00161703-02	SPC-839	IKK beta Inhibitor	NCGC00250412-19	JQ1	Brd4 Inhibitor	Good	0.976952	84.5979	21	-408.065	48901.7	-30.9966	0.83638	0.78262	0.07241	-2.97209
7601	411	6	NCGC00263019-01	WAY-204688	NF-kappaB Activation Inhibitor	NCGC00250412-19	JQ1	Brd4 Inhibitor	Good	0.974133	83.5156	16	-352.384	65493.2	-26.2653	0.84648	0.84648	0	-3.52384
7601	412	6	NCGC00090903-09	Sulfasalazine	NFKB Activation Inhibitor	NCGC00250412-19	JQ1	Brd4 Inhibitor	Good	0.959699	69.6923	13	-71.1485	60464.9	-7.57023	0.97577	0.97577	0.21359	-0.92508
7601	413	6	NCGC00263020-01	NCGC00263020	NFkappaB-inducing kinase Inhibitor	NCGC00250412-19	JQ1	Brd4 Inhibitor	Good	0.974133	61.7183	4	226.264	57814.1	0	1.07405	1.07405	2.44157	-0.17894
7601	414	6	NCGC00346639-01	Dimethyl fumarate	NFkappaB-inducing kinase Inhibitor	NCGC00250412-19	JQ1	Brd4 Inhibitor	Good	0.970785	63.6845	17	-116.866	61145.2	-8.09731	0.95488	0.95488	0.00784	-1.1765
7601	415	6	NCGC00346747-02	NCGC00346747	NFkappaB-inducing kinase Inhibitor	NCGC00250412-19	JQ1	Brd4 Inhibitor	Good	0.997603	60.5935	9	53.98	61695.1	-3.98462	1.02607	1.02607	0.89654	-0.35674
7601	416	6	NCGC00346595-01	Oridonin	Nuclear Factor, Erythroid Derived 2, Like 2 (Nrf2) Activator	NCGC00250412-19	JQ1	Brd4 Inhibitor	Good	0.96743	72.9675	19	-377.974	60899	-23.8461	0.84111	0.82949	0.06324	-3.38522
7601	417	6	NCGC00250386-02	BX-795	IKK-epsilon Inhibitor	NCGC00250412-19	JQ1	Brd4 Inhibitor	Good	0.95494	69.5349	12	-136.903	61295	-15.9116	0.97725	0.95322	0.44451	-1.32721
7601	418	6	NCGC00242056-02	IKK-3 Inhibitor IX	IKK-epsilon Inhibitor	NCGC00250412-19	JQ1	Brd4 Inhibitor	Good	0.970785	68.186	3	137.21	60157.6	0.94959	1.06482	1.06482	1.55592	-0.18382
7601	419	6	NCGC00250384-01	PHA-408	IKK-beta Inhibitor	NCGC00250412-19	JQ1	Brd4 Inhibitor	Good	0.974133	69.4045	10	-19.6963	58781.4	-3.75631	1.00894	1.00894	0.63238	-0.82934
7601	420	6	NCGC00167767-03	IKK-16	IKK beta Inhibitor	NCGC00250412-19	JQ1	Brd4 Inhibitor	Good	0.970677	68.0862	17	-180.806	56598.6	-6.6739	0.91511	0.91065	0.12343	-1.86434
7601	421	6	NCGC00263213-01	PF-184	IKK-2 (IKK-beta) Inhibitor	NCGC00250412-19	JQ1	Brd4 Inhibitor	Good	0.997609	63.7775	15	-78.8773	53991.8	-5.76828	1.01505	0.9752	0.46836	-0.50142
7601	422	6	NCGC00165811-03	IMD-0354	IKK beta Inhibitor	NCGC00250412-19	JQ1	Brd4 Inhibitor	Good	0.908279	44.1442	16	-78.5692	52659.2	-7.45316	0.96865	0.95702	0.24397	-0.59903
7601	423	6	NCGC00345782-01	GMX-1778	IKK beta Inhibitor	NCGC00250412-19	JQ1	Brd4 Inhibitor	Good	0.976952	59.4031	21	-32.8617	8127.23	-3.29858	0.95166	0.74136	0.65905	-0.29205
7601	424	6	NCGC00165873-02	PS-1145	IKK beta Inhibitor	NCGC00250412-19	JQ1	Brd4 Inhibitor	Good	0.974133	65.9029	15	-175.356	59258.8	-14.4936	0.94002	0.94002	0.1538	-1.90736
7601	425	6	NCGC00263021-02	MLN-120B	IKK beta Inhibitor	NCGC00250412-19	JQ1	Brd4 Inhibitor	Good	0.96743	55.9805	18	-169.571	61334.5	-12.865	0.92388	0.91909	0.04527	-1.6451
7601	426	6	NCGC00165761-02	BMS-345541	IKK beta Inhibitor	NCGC00250412-19	JQ1	Brd4 Inhibitor	Good	0.96743	66.5165	18	-177.395	58471.8	-7.25381	0.93716	0.91953	0.00532	-1.39561
7601	427	6	NCGC00167773-03	TPCA-1	IKK beta Inhibitor	NCGC00250412-19	JQ1	Brd4 Inhibitor	Good	0.974133	61.5918	17	-176.463	57208.6	-12.61	0.9419	0.91758	0.10455	-1.36256
7601	428	6	NCGC00347280-01	IKK-2 Inhibitor VIII	IKK beta Inhibitor	NCGC00250412-19	JQ1	Brd4 Inhibitor	Good	0.998012	65.7022	9	31.0142	59192.3	-2.40685	1.01596	1.01596	0.56134	-0.2512
7601	429	6	NCGC00017363-10	Cycloheximide	GSK-3 beta Inhibitor	NCGC00250412-19	JQ1	Brd4 Inhibitor	Good	0.970785	46.6971	10	-14.4519	54865.2	-5.986	1.03141	0.9946	1.04151	-0.17478
7601	430	6	NCGC00346883-01	6-Bromoindirubin-3'-acetoxime	GSK-3 Inhibitor	NCGC00250412-19	JQ1	Brd4 Inhibitor	Good	0.94666	67.8101	5	54.3519	57729.6	0	1.02285	1.02285	0.70478	-0.16126
7601	431	6	NCGC00094112-06	BIO	GSK-3 Inhibitor	NCGC00250412-19	JQ1	Brd4 Inhibitor	Good	0.959699	70.6531	3	84.2513	56260.3	0	1.02896	1.02896	0.90984	-0.06733
7601	432	6	NCGC00346638-01	TWS-119	GSK-3 beta Inhibitor	NCGC00250412-19	JQ1	Brd4 Inhibitor	Good	0.970785	42.6193	7	30.458	57418.5	0	0.99896	0.99896	0.58572	-0.28114
7601	433	6	NCGC00250379-03	CT-99021	GSK-3 Inhibitor	NCGC00250412-19	JQ1	Brd4 Inhibitor	Good	0.970785	37.825	5	58.6655	62125.3	-1.34656	1.01167	1.01167	0.86791	-0.28125
7601	434	6	NCGC00263194-01	SB-216763	GSK-3 Inhibitor	NCGC00250412-19	JQ1	Brd4 Inhibitor	Good	0.98186	31.9768	4	71.6214	61915.2	0	1.0145	1.0145	0.95296	-0.23674
7601	435	6	NCGC00162288-06	Valproic acid sodium salt	GSK-3 Inhibitor	NCGC00250412-19	JQ1	Brd4 Inhibitor	Good	0.823192	54.742	8	14.785	61756.2	-0.89697	1.00354	1.00354	0.29231	-0.14446
7601	436	6	NCGC00015950-07	SB-415286	GSK-3 beta Inhibitor	NCGC00250412-19	JQ1	Brd4 Inhibitor	Good	0.959699	0	0	138.257	57112.1	0	1.05017	1.05017	1.38257	0
7601	437	6	NCGC00346677-01	CT-98014	GSK-3 Inhibitor	NCGC00250412-19	JQ1	Brd4 Inhibitor	Good	0.974133	65.1923	6	4.27183	57600.2	0	0.99478	0.99478	0.39827	-0.35555
7601	438	6	NCGC00345024-01	GSK3 Inhibitor	GSK-3 Inhibitor	NCGC00250412-19	JQ1	Brd4 Inhibitor	Good	0.935393	74.0821	10	-24.8954	57140.7	-3.15086	0.99443	0.99443	0.20155	-0.4505
7601	439	6	NCGC00346646-01	CP-91149	Glycogen Phosphorylase a Inhibitor	NCGC00250412-19	JQ1	Brd4 Inhibitor	Good	0.952423	37.9923	4	121.136	54110.7	0	1.06113	1.0533	1.6621	-0.07669
7601	440	6	NCGC00229735-03	KU-60019	ATM Kinase Inhibitor	NCGC00250412-19	JQ1	Brd4 Inhibitor	Good	0.974133	38.3481	8	-4.50035	60207.2	-2.4471	0.98855	0.98855	0.342	-0.387
7601	441	6	NCGC00263190-02	KU-0064	ATM Kinase Inhibitor	NCGC00250412-19	JQ1	Brd4 Inhibitor	Good	0.98186	61.2048	12	-45.0158	62670.9	-6.89493	0.98369	0.98369	0.35334	-0.80349
7601	442	6	NCGC00263099-01	CP-466722	ATM Kinase Inhibitor	NCGC00250412-19	JQ1	Brd4 Inhibitor	Good	0.974133	67.5503	5	44.5618	60906.2	0	1.01554	1.01554	0.63736	-0.19174
7601	443	6	NCGC00263236-01	SM-164	IAP Inhibitor	NCGC00250412-19	JQ1	Brd4 Inhibitor	Good	0.974133	65.4998	15	-207.583	65315.3	-15.4972	0.90413	0.90413	0	-2.07583
7601	444	6	NCGC00346675-01	AT-406	IAP Inhibitor	NCGC00250412-19	JQ1	Brd4 Inhibitor	Good	0.974133	66.7786	14	-114.181	61955.7	-9.8164	0.95719	0.95719	0.00758	-1.14939
7601	445	6	NCGC00017248-10	Embelin	IAP Inhibitor	NCGC00250412-19	JQ1	Brd4 Inhibitor	Good	0.974133	61.0168	11	-98.2871	60256.4	-10.386	0.9583	0.9583	0.0604	-1.04327
7601	446	6	NCGC00346475-01	Birinapant	IAP Inhibitor	NCGC00250412-19	JQ1	Brd4 Inhibitor	Good	0.974133	68.5289	13	-61.8644	59782	-6.90529	0.98143	0.98143	0.11209	-0.73074
7601	447	6	NCGC00347174-02	VU0482089-2	Mcl Inhibitor	NCGC00250412-19	JQ1	Brd4 Inhibitor	Good	0.970785	62.9327	1	97.794	62551.7	0	1.03948	1.03948	1.03243	-0.05449
7601	448	6	NCGC00347281-01	VU0483486-1	Mcl Inhibitor	NCGC00250412-19	JQ1	Brd4 Inhibitor	Good	0.957488	0	0	158.274	59037.2	0	1.05735	1.05735	1.58274	0
7601	449	6	NCGC00347282-01	VU0483487-1	Mcl Inhibitor	NCGC00250412-19	JQ1	Brd4 Inhibitor	Good	0.974133	62.3176	11	-37.3241	62983.2	-3.3467	0.99141	0.99141	0.2628	-0.63604
7601	450	6	NCGC00347283-01	VU0483488-1	Mcl Inhibitor	NCGC00250412-19	JQ1	Brd4 Inhibitor	Good	0.981009	63.4333	11	-31.2147	63171.5	-4.79898	0.99567	0.99567	0.40285	-0.71499
7601	451	6	NCGC00263208-01	TW-37	Bcl-xL Inhibitor/Mcl-1 Inhibitor	NCGC00250412-19	JQ1	Brd4 Inhibitor	Good	0.974133	68.9861	18	-282.265	57109	-20.9167	0.92588	0.88245	0.07192	-1.84516
7601	452	6	NCGC00016423-14	(-)-Gossypol	Bcl-xl Inhibitor	NCGC00250412-19	JQ1	Brd4 Inhibitor	Good	0.982888	64.0312	16	-203.445	66801.1	-13.6037	0.9082	0.9082	0	-2.03445
7601	453	6	NCGC00015225-03	Chelerythrine chloride	PKC Inhibitor	NCGC00250412-19	JQ1	Brd4 Inhibitor	Good	0.997608	62.1515	16	-248.23	64837.2	-20.9694	0.90928	0.896	0.01152	-2.06758
7601	454	6	NCGC00263166-01	Obatoclax	Bcl-xL Inhibitor	NCGC00250412-19	JQ1	Brd4 Inhibitor	Good	0.96743	70.1154	18	-332.793	57155	-27.823	0.89648	0.84629	0.06415	-2.32028
7601	455	6	NCGC00253562-02	ABT-737	Bcl-xL Inhibitor	NCGC00250412-19	JQ1	Brd4 Inhibitor	Good	0.992886	73.8778	18	-309.056	61860.9	-26.4402	0.88862	0.86807	0.15276	-2.80161
7601	456	6	NCGC00188344-05	Navitoclax (ABT-263)	Bcl-xL Inhibitor	NCGC00250412-19	JQ1	Brd4 Inhibitor	Good	0.974133	73.479	18	-251.378	47888.1	-19.8928	0.93872	0.87344	0.31215	-1.55724
7601	457	6	NCGC00025207-06	HA-14-1	Bcl-2 Inhibitor	NCGC00250412-19	JQ1	Brd4 Inhibitor	Good	0.972608	70.3773	15	-120.551	59289.6	-10.6403	0.95415	0.95283	0.16208	-1.34169
7601	458	6	NCGC00345789-01	Venetoclax (ABT-199)	Bcl-2 Inhibitor	NCGC00250412-19	JQ1	Brd4 Inhibitor	Good	0.972608	69.0391	19	-285.609	62116.1	-22.4091	0.88555	0.87002	0.09517	-2.61613
7601	459	6	NCGC00347939-01	BAM-7	BAX Activator	NCGC00250412-19	JQ1	Brd4 Inhibitor	Good	0.974133	55.0658	13	-77.9205	60367.8	-8.57218	0.9644	0.95859	0.22557	-0.87213
7601	460	6	NCGC00263124-01	Nutlin-3	HDM2/HDMX Inhibitor	NCGC00250412-19	JQ1	Brd4 Inhibitor	Good	0.972608	64.9363	13	-129.968	60540.5	-14.4828	0.94631	0.94207	0.33174	-1.56238
7601	461	6	NCGC00263280-01	Ac-SAH-p53-8	HDM2/HDMX Inhibitor	NCGC00250412-19	JQ1	Brd4 Inhibitor	Good	0.979155	56.8409	11	-32.0715	58199.8	-7.15109	0.98715	0.97849	0.60978	-0.7328
7601	462	6	NCGC00263171-01	Serdemetan	MDM2 (hdm2) Inhibitor	NCGC00250412-19	JQ1	Brd4 Inhibitor	Good	0.974133	77.1907	9	-76.0624	52967.6	-10.2203	0.99922	0.96777	0.79316	-1.04695
7601	463	6	NCGC00014873-04	HLI-373989	MDM2 (hdm2) Inhibitor	NCGC00250412-19	JQ1	Brd4 Inhibitor	Good	0.959288	63.6892	12	-34.108	61381.8	-3.87935	0.99103	0.99103	0.19663	-0.53771
7601	464	6	NCGC00159570-01	RITA	MDM2 (hdm2) Inhibitor	NCGC00250412-19	JQ1	Brd4 Inhibitor	Good	0.959699	52.6242	6	33.9007	59383.7	0	1.0049	1.00404	0.82684	-0.47065
7601	465	6	NCGC00263212-01	SJ-172550	MDM4 (MDMX) Inhibitor	NCGC00250412-19	JQ1	Brd4 Inhibitor	Good	0.95494	61.5058	5	76.644	58132.3	0	1.02832	1.02832	0.82441	-0.05797
7601	466	6	NCGC00246958-02	NSC-207895	MDM4 (MDMX) Inhibitor	NCGC00250412-19	JQ1	Brd4 Inhibitor	Good	0.974133	41.9574	2	59.7451	57281.4	0	1.01333	1.01333	0.67934	-0.08189
7601	467	6	NCGC00346881-01	APR-246	p53-dependent reactivation of massive apoptosis	NCGC00250412-19	JQ1	Brd4 Inhibitor	Medium	0.721581	74.8248	9	-60.4631	58808	-3.78838	0.9783	0.9783	0.3078	-0.91243
7601	468	6	NCGC00347952-01	NSC-319726	Mutant p53 Activator	NCGC00250412-19	JQ1	Brd4 Inhibitor	Good	0.987032	72.6308	20	-224.405	31443.1	-13.3714	0.89727	0.8126	0.55968	-1.37072
7601	469	6	NCGC00263183-01	MK-1775	Wee1 Kinase Inhibitor	NCGC00250412-19	JQ1	Brd4 Inhibitor	Good	0.997605	66.0661	18	-268.858	55382.1	-27.2764	0.9292	0.8846	0.04864	-1.73849
7601	470	6	NCGC00242481-02	AZD-7762	Chk1/2 Inhibitor	NCGC00250412-19	JQ1	Brd4 Inhibitor	Good	0.953337	47.507	8	1.3519	59345.8	-1.80169	1.01349	1.00045	0.70034	-0.18111
7601	471	6	NCGC00343768-01	Rabusertib	Chk1 Inhibitor	NCGC00250412-19	JQ1	Brd4 Inhibitor	Good	0.997605	61.6865	5	49.6119	56288.5	-0.41989	1.04308	1.025	1.01701	-0.07038
7601	472	6	NCGC00346626-01	CHIR-124	Chk1 Inhibitor	NCGC00250412-19	JQ1	Brd4 Inhibitor	Good	0.975486	51.7554	14	-88.3773	55440.3	-13.6729	0.9999	0.96101	0.65506	-0.63555
7601	473	6	NCGC00346653-01	SCH 900776	Unknown	NCGC00250412-19	JQ1	Brd4 Inhibitor	Good	0.997643	71.0563	10	-33.2474	56982.3	-7.54971	0.98789	0.98313	0.47571	-0.70469
7601	474	6	NCGC00263132-02	PF-477736	Chk1 Inhibitor	NCGC00250412-19	JQ1	Brd4 Inhibitor	Good	0.998012	41.8572	11	16.8409	51176.4	-6.26673	1.03892	1.01279	1.34107	-0.25696
7601	475	6	NCGC00346954-01	TCS-2312	Chk1 Inhibitor	NCGC00250412-19	JQ1	Brd4 Inhibitor	Good	0.98186	56.1518	7	79.7632	55192.3	0	1.05957	1.04475	1.44907	-0.14932
7601	476	6	NCGC00346436-01	CCT-241533	Chk2 Inhibitor	NCGC00250412-19	JQ1	Brd4 Inhibitor	Good	0.98186	52.2535	6	40.8639	59572	-0.00167	1.02922	1.02922	0.97787	-0.56923
7601	477	6	NCGC00165768-02	BML-277	Chk2 Inhibitor	NCGC00250412-19	JQ1	Brd4 Inhibitor	Good	0.851772	57.4565	2	83.3257	60184.1	0	1.03688	1.03688	0.84009	-0.00684
7601	478	6	NCGC00250401-01	Flavopiridol	CDK1/2/4/6/7/9 Inhibitor	NCGC00250412-19	JQ1	Brd4 Inhibitor	Good	0.974133	83.9005	17	-258.104	53240.2	-13.6416	0.83687	0.83149	0.37788	-2.45867
7601	479	6	NCGC00025220-03	Purvalanol B	CDK1/2/3/4/5 Inhibitor	NCGC00250412-19	JQ1	Brd4 Inhibitor	Good	0.974133	68.2698	6	41.5498	57824.8	-0.24209	1.03593	1.03593	0.76827	-0.35278
7601	480	6	NCGC00025219-04	Purvalanol A	CDK1/2/3/4/5 Inhibitor	NCGC00250412-19	JQ1	Brd4 Inhibitor	Good	0.974133	71.3875	17	-110.711	60723.3	-8.66005	0.9589	0.9589	0	-1.10711
7601	481	6	NCGC00094374-05	Seliciclib	CDK Inhibitor	NCGC00250412-19	JQ1	Brd4 Inhibitor	Good	0.997605	67.4008	14	-85.9963	60666.4	-7.94988	0.96502	0.96502	0.03609	-0.89605
7601	482	6	NCGC00263191-01	PHA-690509	CDK2 Inhibitor	NCGC00250412-19	JQ1	Brd4 Inhibitor	Good	0.99755	70.6686	11	-80.6836	56353.2	-11.7533	0.98447	0.97036	0.71755	-0.98653
7601	483	6	NCGC00263091-01	AT-7519	CDK1/2/9 Inhibitor	NCGC00250412-19	JQ1	Brd4 Inhibitor	Good	0.974133	71.3169	12	-144.578	57681.8	-22.2496	0.96387	0.94099	0.57179	-1.42475
7601	484	6	NCGC00346950-01	NU-6102	CDK1/2 Inhibitor	NCGC00250412-19	JQ1	Brd4 Inhibitor	Good	0.824374	67.5992	16	-147.954	62818	-8.98601	0.94036	0.94036	0.02034	-1.49988
7601	485	6	NCGC00263167-02	SNS-032	CDK 2/7/9 Inhibitor	NCGC00250412-19	JQ1	Brd4 Inhibitor	Good	0.968101	69.4147	17	-215.112	51358.3	-10.9853	0.87852	0.87095	0.32214	-1.91892
7601	486	6	NCGC00263168-01	PHA-793887	CDK Inhibitor	NCGC00250412-19	JQ1	Brd4 Inhibitor	Good	0.900274	87.2811	21	-619.046	61335.6	-40.1058	0.74736	0.71216	0	-5.3789
7601	487	6	NCGC00263129-01	Palbociclib	CDK4/6 Inhibitor	NCGC00250412-19	JQ1	Brd4 Inhibitor	Good	0.974133	73.2155	8	-14.9405	61814.1	-8.28306	1.00098	1.00098	0.71804	-0.86745
7601	488	6	NCGC00346553-01	BS-181	CDK 7 Inhibitor	NCGC00250412-19	JQ1	Brd4 Inhibitor	Good	0.973831	59.4739	13	-58.1033	63675.4	-3.84598	0.98101	0.98101	0.13575	-0.71678
7601	489	6	NCGC00346693-01	BMS-265246	CDK1/2 Inhibitor	NCGC00250412-19	JQ1	Brd4 Inhibitor	Good	0.98186	74.6761	20	-374.861	60522.5	-27.6337	0.85686	0.83403	0.03008	-3.23426
7601	490	6	NCGC00179302-02	Indirubin	CDK1/2/4/5 Inhibitor	NCGC00250412-19	JQ1	Brd4 Inhibitor	Good	0.99387	71.421	9	13.7873	59275.7	-0.85369	1.00956	1.00956	0.68369	-0.54581
7601	491	6	NCGC00346673-01	Milciclib	CDK1/2/4/5 Inhibitor	NCGC00250412-19	JQ1	Brd4 Inhibitor	Good	0.99387	70.5763	21	-348.378	54214.6	-25.7937	0.83418	0.80684	0.03295	-2.79479
7601	492	6	NCGC00346632-01	R-547	CDK1/2/4 Inhibitor	NCGC00250412-19	JQ1	Brd4 Inhibitor	Good	0.990205	64.6616	16	-132.556	48267.3	-9.49645	0.97634	0.93064	0.52987	-0.9338
7601	493	6	NCGC00346617-01	AZD-5438	CDK1/2 Inhibitor	NCGC00250412-19	JQ1	Brd4 Inhibitor	Good	0.982874	72.1792	11	-28.2575	50614.2	-15.1143	1.04634	1.02034	0.98335	-0.68674
7601	494	6	NCGC00346656-01	Dinaciclib (SCH727965)	CDK1/2/5/9 Inhibitor	NCGC00250412-19	JQ1	Brd4 Inhibitor	Good	0.961485	76.0254	19	-18.56	20929	-3.47281	0.995	0.93267	0.66721	-0.23682
7601	495	6	NCGC00345852-01	BS-194	CDK1/2/5/9 Inhibitor	NCGC00250412-19	JQ1	Brd4 Inhibitor	Good	0.966021	67.113	19	-182.085	43410.4	-9.7264	0.91799	0.88369	0.11614	-1.34629
7601	496	6	NCGC00345809-01	RGB-286147	CDK1/2/3/7/9 Inhibitor	NCGC00250412-19	JQ1	Brd4 Inhibitor	Good	0.981172	55.8931	18	-166.944	31766	-8.18676	0.86523	0.79858	0.15567	-1.09636
7601	497	6	NCGC00346827-01	7-Hydroxystaurosporine	CDK1/2/4/6	NCGC00250412-19	JQ1	Brd4 Inhibitor	Good	0.974133	78.7567	22	-378.328	46926.9	-25.4476	0.82607	0.78125	0.05005	-2.86585
7601	498	6	NCGC00165844-02	NU-6027	CDK1/2 Inhibitor	NCGC00250412-19	JQ1	Brd4 Inhibitor	Good	0.99075	67.2738	16	-170.773	64161.1	-11.1767	0.92749	0.92749	0.01027	-1.718
7601	499	6	NCGC00346940-01	CGP-60474	CDK1/2 Inhibitor	NCGC00250412-19	JQ1	Brd4 Inhibitor	Good	0.99387	76.6551	17	-200.823	40704.9	-20.0947	0.88594	0.85	0.77014	-1.51921
7601	500	6	NCGC00346951-01	Fascaplysin	CDK4/6 Inhibitor	NCGC00250412-19	JQ1	Brd4 Inhibitor	Good	0.974133	73.4419	15	-179.438	52428.3	-19.8186	0.93748	0.9207	0.21734	-1.45794
7601	501	6	NCGC00346952-01	Cdk4/6 Inhibitor IV	CDK4/6 Inhibitor	NCGC00250412-19	JQ1	Brd4 Inhibitor	Good	0.95494	74.5	14	-93.9855	58128.8	-6.15721	0.96536	0.96536	0.14048	-1.08034
7601	502	6	NCGC00346946-01	CDK9 Inhibitor	CDK 9 Inhibitor	NCGC00250412-19	JQ1	Brd4 Inhibitor	Good	0.94666	39.4296	5	40.565	57610	0	1.00142	1.00142	0.66175	-0.2561
7601	503	6	NCGC00346444-01	VE-821	ATR Kinase Inhibitor	NCGC00250412-19	JQ1	Brd4 Inhibitor	Good	0.997605	36.2263	3	121.83	57679	0	1.03586	1.03586	1.35166	-0.13336
7601	504	6	NCGC00346886-01	YK-4-279	EWS-FLI1 Inhibitor	NCGC00250412-19	JQ1	Brd4 Inhibitor	Good	0.823192	68.5178	18	-308.069	60510.2	-26.9347	0.86377	0.84482	0.07257	-2.59143
7601	505	6	NCGC00346615-01	TAME	Anaphase Promoting Complex (APC) Inhibitor	NCGC00250412-19	JQ1	Brd4 Inhibitor	Good	0.970785	0	0	278.407	55579.2	7.29345	1.10896	1.10896	2.78407	0
7601	506	6	NCGC00263209-02	ML-141	Cdc42 GTPase Inhibitor	NCGC00250412-19	JQ1	Brd4 Inhibitor	Good	0.970785	64.6163	8	33.34	58383.8	0	1.00967	1.00967	0.59672	-0.26332
7601	507	6	NCGC00347941-01	CASIN	Cdc42 Inhibitor	NCGC00250412-19	JQ1	Brd4 Inhibitor	Good	0.95494	67.0497	6	29.6647	55748.7	0	1.00161	1.00161	0.76387	-0.46722
7601	508	6	NCGC00347068-01	KUC103669N	Rab7 GTPase Inhibitor	NCGC00250412-19	JQ1	Brd4 Inhibitor	Good	0.992724	43.1257	3	46.1931	55155.3	0	1.00845	1.00845	0.55226	-0.09033
7601	509	6	NCGC00346723-01	PHA-767491A	CDC 7 Inhibitor	NCGC00250412-19	JQ1	Brd4 Inhibitor	Good	0.970785	67.1789	9	14.7777	52566.5	-1.34767	1.024	1.00664	1.04846	-0.40884
7601	510	6	NCGC00092289-01	DA-3003-1	CDC25 Phosphatase Inhibitor	NCGC00250412-19	JQ1	Brd4 Inhibitor	Good	0.970785	62.5493	6	3.89174	55924.4	0	1.00305	1.00305	0.67498	-0.63606
7601	511	6	NCGC00016258-07	Menadione	CDC25 Phosphatase Inhibitor	NCGC00250412-19	JQ1	Brd4 Inhibitor	Good	0.830123	40.4023	3	121.158	60342.6	0	1.03934	1.03934	1.31413	-0.10255
7601	512	6	NCGC00347958-01	WS-3	beta Cell Proliferation Inducer	NCGC00250412-19	JQ1	Brd4 Inhibitor	Good	0.974133	68.3059	12	-34.1953	42882	-9.00464	1.04993	1.00181	1.17137	-0.40066
7601	513	6	NCGC00346882-01	AS-1949490	SH2 containing inositol phosphatase (SHIP) Inhibitor	NCGC00250412-19	JQ1	Brd4 Inhibitor	Good	0.974133	76.9163	15	-259.749	64272.6	-22.4335	0.9042	0.9042	0	-2.59749
7601	514	6	NCGC00024728-01	L-690330	inositol monophophatase Inhibitor	NCGC00250412-19	JQ1	Brd4 Inhibitor	Good	0.974133	64.1696	13	-65.0689	60163.9	-3.6618	0.97073	0.97073	0.03747	-0.68816
7601	515	6	NCGC00179034-08	Pentamidine isethionate	PRL Phosphatase Inhibitor	NCGC00250412-19	JQ1	Brd4 Inhibitor	Good	0.974133	72.1769	15	-62.8411	58531.2	-3.13782	0.9756	0.9756	0	-0.62841
7601	516	6	NCGC00263967-03	Alendronate	Protein Tyrosine Phosphatase (PTP) Inhibitor	NCGC00250412-19	JQ1	Brd4 Inhibitor	Good	0.974133	69.1973	10	-12.1234	56984.1	-2.996	0.99937	0.99937	0.31767	-0.43891
7601	517	6	NCGC00346587-01	Bergenin	Protein Tyrosine Phosphatase (PTP) Inhibitors	NCGC00250412-19	JQ1	Brd4 Inhibitor	Good	0.98186	69.8539	14	-61.3125	59686.7	-5.52264	0.97852	0.97852	0.02228	-0.63541
7601	518	6	NCGC00016526-11	Berberine	Protein Tyrosine Phosphatase (PTP) Inhibitor	NCGC00250412-19	JQ1	Brd4 Inhibitor	Good	0.974133	56.1939	4	112.68	57961.7	0	1.05088	1.05088	1.35146	-0.22466
7601	519	6	NCGC00096075-03	Parietin	Protein Tyrosine Phosphatase (PTP) Inhibitors	NCGC00250412-19	JQ1	Brd4 Inhibitor	Good	0.974133	69.7921	11	-73.8954	63098.8	-7.75241	0.97817	0.97817	0.23862	-0.97757
7601	520	6	NCGC00346803-01	NSC-87877	Protein Tyrosine Phosphatase SHP-2 (PTP2C) Inhibitor	NCGC00250412-19	JQ1	Brd4 Inhibitor	Good	0.982888	55.0224	12	-115.333	66668.9	-8.77469	0.95061	0.95061	0.03175	-1.18509
7601	521	6	NCGC00095145-01	Cantharidin	PP-1 Inhibitor, PP-2A Inhibitor	NCGC00250412-19	JQ1	Brd4 Inhibitor	Good	0.972608	71.5732	15	-273.564	63115.4	-28.0562	0.9148	0.88926	0.09284	-2.23155
7601	522	6	NCGC00263151-01	JNJ-7706621	Aurora Kinase Inhibitor	NCGC00250412-19	JQ1	Brd4 Inhibitor	Good	0.972608	76.4431	16	-303.563	63244.1	-24.6609	0.8898	0.87964	0.12408	-2.9727
7601	523	6	NCGC00346539-01	CCT-129202	Aurora Kinase Inhibitor	NCGC00250412-19	JQ1	Brd4 Inhibitor	Good	0.997517	76.9335	16	-382.078	64316.5	-25.4911	0.82754	0.82114	0.07399	-3.73663
7601	524	6	NCGC00346542-01	Hesperadin	Aurora Kinase Inhibitor	NCGC00250412-19	JQ1	Brd4 Inhibitor	Good	0.976352	75.8802	23	-392.779	42177.5	-25.5084	0.8082	0.72402	0.16545	-2.52559
7601	525	6	NCGC00346652-01	PF-03814735	Aurora Kinase Inhibitor	NCGC00250412-19	JQ1	Brd4 Inhibitor	Medium	0.734963	84.8043	22	-534.367	49673	-35.9796	0.81777	0.7083	0.20018	-3.60028
7601	526	6	NCGC00242482-01	SNS-314	Aurora-A/B/C Kinase Inhibitor	NCGC00250412-19	JQ1	Brd4 Inhibitor	Good	0.976352	60.8503	19	-120.529	36711.9	-9.37669	0.98457	0.94126	0.37315	-0.36808
7601	527	6	NCGC00168110-01	Tozasertib	Aurora-A/B/C Kinase Inhibitor	NCGC00250412-19	JQ1	Brd4 Inhibitor	Good	0.99387	75.0757	20	-311.972	46748.2	-26.2087	0.91585	0.84082	0.08253	-1.80323
7601	528	6	NCGC00346676-01	CCT-137690	Aurora-A/B/C Kinase Inhibitor	NCGC00250412-19	JQ1	Brd4 Inhibitor	Good	0.966844	62.5124	14	-106.884	49358.8	-9.41133	0.96664	0.94219	0.32201	-0.76568
7601	529	6	NCGC00263271-02	Alisertib	Aurora-A Inhibitor	NCGC00250412-19	JQ1	Brd4 Inhibitor	Good	0.970727	72.0546	20	-246.037	38642.5	-16.4119	0.91773	0.85254	0.16318	-1.30757
7601	530	6	NCGC00263203-02	Danusertib	Aurora-A/B/C Kinase Inhibitor	NCGC00250412-19	JQ1	Brd4 Inhibitor	Good	0.987024	70.8167	21	-287.541	42338.7	-15.1101	0.90591	0.84785	0.00241	-1.7536
7601	531	6	NCGC00263204-01	CYC-116	Aurora-A/B/C Kinase Inhibitor	NCGC00250412-19	JQ1	Brd4 Inhibitor	Good	0.976352	70.0747	10	-56.8988	51581.2	-18.2586	1.00396	0.98452	0.87723	-0.91565
7601	532	6	NCGC00263089-02	Barasertib	Aurora-B/C Inhibitor	NCGC00250412-19	JQ1	Brd4 Inhibitor	Good	0.992886	67.4821	22	-266.488	42594	-20.1804	0.92344	0.85942	0.14193	-1.35643
7601	533	6	NCGC00346645-01	TAK-901	Aurora-A/B Inhibitor	NCGC00250412-19	JQ1	Brd4 Inhibitor	Good	0.998012	69.4029	19	-197.095	43655.3	-16.3448	0.95732	0.90125	0.33376	-0.9217
7601	534	6	NCGC00159574-02	ZM-447439	Aurora-A/B Inhibitor	NCGC00250412-19	JQ1	Brd4 Inhibitor	Good	0.480172	38.0198	4	91.6065	51752.1	1.18243	1.06065	1.0458	1.41323	-0.00623
7601	535	6	NCGC00263094-01	AMG-900	Aurora-A/B/C Kinase Inhibitor	NCGC00250412-19	JQ1	Brd4 Inhibitor	Good	0.97811	42.5502	20	-193.301	30352.2	-15.2859	1.00078	0.81133	1.06422	-0.38564
7601	536	6	NCGC00263178-01	ENMD-981693	Aurora-A Inhibitor	NCGC00250412-19	JQ1	Brd4 Inhibitor	Good	0.976741	70.3308	16	-137.88	53066.2	-14.8012	0.96936	0.94453	0.33439	-1.10971
7601	537	6	NCGC00346488-01	MLN-8054	Aurora-A Inhibitor	NCGC00250412-19	JQ1	Brd4 Inhibitor	Good	0.86775	68.3091	15	-156.849	50200.8	-14.6944	0.95797	0.91951	0.33473	-0.91017
7601	538	6	NCGC00346493-01	AT-9283	Aurora-A/B Inhibitor	NCGC00250412-19	JQ1	Brd4 Inhibitor	Good	0.975279	65.8982	18	-240.611	48552.1	-18.6853	0.92568	0.86856	0.33431	-1.52744
7601	539	6	NCGC00346525-01	Aurora A Inhibitor I	Aurora A Inhibitor	NCGC00250412-19	JQ1	Brd4 Inhibitor	Good	0.997643	72.7363	19	-387.751	60136.3	-30.7944	0.84507	0.8165	0.01753	-3.19558
7601	540	6	NCGC00346657-01	MK-5108	Aurora A Inhibitor	NCGC00250412-19	JQ1	Brd4 Inhibitor	Good	0.99387	64.603	19	-272.634	56358.3	-20.4561	0.91423	0.87532	0.09273	-1.80138
7601	541	6	NCGC00346526-01	PHA-680632	Aurora-A/B/c Inhibitor	NCGC00250412-19	JQ1	Brd4 Inhibitor	Good	0.976352	69.8451	19	-267.919	51398.9	-24.5492	0.92524	0.87891	0.01498	-1.62063
7601	542	6	NCGC00346648-01	GSK-1070916A	Aurora-B/C Inhibitor	NCGC00250412-19	JQ1	Brd4 Inhibitor	Good	0.976952	71.7069	23	-369.955	43829.9	-21.5241	0.81792	0.75703	0.07458	-2.20884
7601	543	6	NCGC00250407-01	CHIR-265	Raf kinase B/C Inhibitor	NCGC00250412-19	JQ1	Brd4 Inhibitor	Good	0.969021	74.2237	15	-155.409	58735.4	-14.5221	0.93893	0.93613	0.03932	-1.53254
7601	544	6	NCGC00346577-01	RAF-265 derivative	Raf kinase B/C Inhibitor	NCGC00250412-19	JQ1	Brd4 Inhibitor	Good	0.970785	66.1881	15	-7.91671	57056.9	-3.47862	1.01934	1.00703	0.76426	-0.49324
7601	545	6	NCGC00249391-01	NVP-BHG712	Raf kinase B/C Inhibitor	NCGC00250412-19	JQ1	Brd4 Inhibitor	Good	0.962768	73.3644	7	-0.96562	58221.3	0	0.98921	0.98921	0.58757	-0.59723
7601	546	6	NCGC00250380-01	AZ-628	Raf kinase B/C Inhibitor	NCGC00250412-19	JQ1	Brd4 Inhibitor	Good	0.974133	51.2426	2	98.6298	62353.9	0	1.03308	1.03308	1.11136	-0.12506
7601	547	6	NCGC00250399-01	Vemurafenib	Raf kinase B Inhibitor	NCGC00250412-19	JQ1	Brd4 Inhibitor	Good	0.974133	59.6484	15	-108.068	64472.5	-7.90938	0.95526	0.95526	0	-1.08068
7601	548	6	NCGC00187911-02	PLX-4720	Raf kinase B Inhibitor	NCGC00250412-19	JQ1	Brd4 Inhibitor	Good	0.974133	67.2403	13	-97.0667	63624.1	-8.81007	0.96744	0.96744	0.0671	-1.03777
7601	549	6	NCGC00263179-01	AR-00341677	Raf kinase B Inhibitor	NCGC00250412-19	JQ1	Brd4 Inhibitor	Good	0.970785	68.31	14	-137.251	63205.7	-11.3697	0.94834	0.94834	0.01205	-1.38456
7601	550	6	NCGC00346716-01	Dabrafenib	Raf kinase B Inhibitor	NCGC00250412-19	JQ1	Brd4 Inhibitor	Good	0.974133	69.2537	8	8.08944	58245.6	-2.23802	1.0088	1.0088	0.35434	-0.27345
7601	551	6	NCGC00025109-01	ZM-336372	Raf Kinase Inhibitor	NCGC00250412-19	JQ1	Brd4 Inhibitor	Good	0.974133	66.552	9	-6.48735	60062.9	-2.47282	0.99864	0.99864	0.17696	-0.24183
7601	552	6	NCGC00346458-01	MLN-2480	Unknown	NCGC00250412-19	JQ1	Brd4 Inhibitor	Good	0.952423	68.0586	6	8.9698	59827.4	0	1.00656	1.00656	0.3045	-0.2148
7601	553	6	NCGC00242249-02	SB-590885	Raf kinase B Inhibitor	NCGC00250412-19	JQ1	Brd4 Inhibitor	Good	0.974133	39.2729	5	24.2346	64639.3	-4.42775	1.00066	1.00066	0.59049	-0.34814
7601	554	6	NCGC00015478-08	GW-5074	Raf Kinase C Inhibitor	NCGC00250412-19	JQ1	Brd4 Inhibitor	Good	0.974133	64.109	10	-45.4481	64744.8	-4.37197	0.98726	0.98726	0.18828	-0.64276
7601	555	6	NCGC00346304-02	L-779450	Raf kinase C Inhibitor	NCGC00250412-19	JQ1	Brd4 Inhibitor	Good	0.96969	53.1011	11	-50.0165	66663.1	-4.75852	0.98075	0.98075	0.13563	-0.63579
7601	556	6	NCGC00188380-01	Refametinib	Mek 1/2 Inhibitor	NCGC00250412-19	JQ1	Brd4 Inhibitor	Good	0.974133	60.4321	14	-177.557	67986	-12.4458	0.93186	0.93186	0.06907	-1.84464
7601	557	6	NCGC00189073-02	Selumetinib	Mek1/2 inibitor	NCGC00250412-19	JQ1	Brd4 Inhibitor	Good	0.96969	56.7383	11	-55.0398	63473.1	-5.86373	0.98101	0.98101	0.21965	-0.77005
7601	558	6	NCGC00189075-01	PD-0325901	MEK Inhibitor	NCGC00250412-19	JQ1	Brd4 Inhibitor	Good	0.974133	78.6179	15	-276.434	66259.3	-24.0333	0.89414	0.89414	0.06555	-2.82989
7601	559	6	NCGC00263180-01	Trametinib	Mek 1/2 Inhibitor	NCGC00250412-19	JQ1	Brd4 Inhibitor	Good	0.974133	84.5194	16	-342.646	63881.8	-31.3801	0.86069	0.85874	0.11049	-3.49691
7601	560	6	NCGC00092290-03	SL-327	Mek 1/2 Inhibitor	NCGC00250412-19	JQ1	Brd4 Inhibitor	Good	0.970993	63.6824	16	-146.411	63795.4	-10.408	0.94287	0.94287	0	-1.46411
7601	561	6	NCGC00346552-01	PD-318088	Mek 1/2 Inhibitor	NCGC00250412-19	JQ1	Brd4 Inhibitor	Good	0.95721	57.9182	16	-136.718	53993.3	-10.0923	0.9418	0.92239	0.234	-1.15713
7601	562	6	NCGC00263187-01	TAK-733	MEK Inhibitor	NCGC00250412-19	JQ1	Brd4 Inhibitor	Good	0.972608	76.0353	23	-395.793	58773.6	-29.0308	0.84155	0.80981	0	-3.29198
7601	563	6	NCGC00189074-01	PD-184352	MEK Inhibitor	NCGC00250412-19	JQ1	Brd4 Inhibitor	Good	0.974611	72.5966	12	-116.813	60128.1	-14.637	0.97459	0.95669	0.63425	-1.45736
7601	564	6	NCGC00346567-01	AZD-8330	MEK Inhibitor	NCGC00250412-19	JQ1	Brd4 Inhibitor	Good	0.972608	75.1433	20	-339.905	58211.9	-27.0192	0.85642	0.83276	0.0101	-2.95109
7601	565	6	NCGC00025029-05	U-0126	Mek 1/2 inhibitor	NCGC00250412-19	JQ1	Brd4 Inhibitor	Good	0.972608	66.7272	12	-54.5632	56582.4	-4.58102	0.98057	0.97344	0.41252	-0.7799
7601	566	6	NCGC00015790-02	PD-098059	Mek 2 inibitor	NCGC00250412-19	JQ1	Brd4 Inhibitor	Good	0.996383	73.0572	14	-127.636	58664.8	-11.2436	0.9605	0.94898	0.18633	-1.24604
7601	567	6	NCGC00183677-03	Hypothemycin	Mek 1/2 Inhibitor	NCGC00250412-19	JQ1	Brd4 Inhibitor	Good	0.974133	69.9016	16	-153.655	52589.1	-12.1399	0.98037	0.94048	0.44076	-1.19802
7601	568	6	NCGC00346530-01	Pimasertib	Mek 1/2 Inhibitor	NCGC00250412-19	JQ1	Brd4 Inhibitor	Good	0.95494	76.741	17	-207.051	59132.5	-18.0984	0.91257	0.91257	0.24231	-2.31282
7601	569	6	NCGC00345804-01	ARRY-162	Mek 1/2 Inhibitor	NCGC00250412-19	JQ1	Brd4 Inhibitor	Good	0.938556	75.6182	2	110.752	52875.8	0.43894	1.05513	1.05513	1.12753	-0.02001
7601	570	6	NCGC00346543-01	NCGC00346543	MEK Inhibitor	NCGC00250412-19	JQ1	Brd4 Inhibitor	Good	0.846328	74.6358	5	93.888	55074.8	-1.8548	1.05798	1.05798	1.22914	-0.29026
7601	571	6	NCGC00346544-01	BIX-02189	Mek 5 Inhibitor	NCGC00250412-19	JQ1	Brd4 Inhibitor	Good	0.984715	7.32712	1	139.951	53255.9	4.32571	1.05021	1.05021	1.41058	-0.01107
7601	572	6	NCGC00346455-01	Cobimetinib	Mek Inhibitor	NCGC00250412-19	JQ1	Brd4 Inhibitor	Good	0.854678	72.4419	12	-50.4496	54845.8	-8.22905	0.96558	0.96558	0.56362	-1.06811
7601	573	6	NCGC00250385-02	XMD8-92	ERK5/BMK1 Inhibitor	NCGC00250412-19	JQ1	Brd4 Inhibitor	Good	0.974133	96.8703	1	135.986	53915	0	1.03176	1.03176	1.61158	-0.25172
7601	574	6	NCGC00242487-01	NCGC00242487	ERK Inhibitor	NCGC00250412-19	JQ1	Brd4 Inhibitor	Good	0.970785	71.3096	9	35.363	54558.2	-5.48006	1.03169	1.03169	1.26614	-0.91251
7601	575	6	NCGC00183912-01	FR-180204	ERK1/2 Inhibitor	NCGC00250412-19	JQ1	Brd4 Inhibitor	Good	0.960729	62.1971	3	98.8657	60415.6	0	1.04011	1.04011	1.08778	-0.09913
7601	576	6	NCGC00167403-03	Pluripotin	Dual RASGAP/Erk Inhibitor	NCGC00250412-19	JQ1	Brd4 Inhibitor	Good	0.959699	69.6805	14	-200.11	50385.2	-22.7805	0.93584	0.89121	0.3603	-1.47476
7601	577	6	NCGC00263196-01	S6K-18	p70 ribosomal S6 kinase (S6K1) Inhibitor	NCGC00250412-19	JQ1	Brd4 Inhibitor	Good	0.95494	64.1755	4	46.3082	55494.7	0	1.01799	1.01799	0.60836	-0.14528
7601	578	6	NCGC00263134-01	PF-4708671	p70 ribosomal S6 kinase (S6K1) Inhibitor	NCGC00250412-19	JQ1	Brd4 Inhibitor	Good	0.944564	44.5217	6	36.6045	54677.4	0	1.00845	1.00845	0.55749	-0.19145
7601	579	6	NCGC00242495-01	PF-562271	Unknown	NCGC00250412-19	JQ1	Brd4 Inhibitor	Good	0.960163	63.5963	17	-150.937	54501.1	-10.5125	0.93506	0.91899	0.07299	-1.2427
7601	580	6	NCGC00263133-01	PF-573228	Focal Adhesion Kinase (FAK) Inhibitor	NCGC00250412-19	JQ1	Brd4 Inhibitor	Good	0.972475	71.2459	6	58.6202	52691.9	0	1.03265	1.02622	0.96199	-0.25379
7601	581	6	NCGC00346931-01	NVP-TAE226	Focal Adhesion Kinase (FAK) Inhibitor	NCGC00250412-19	JQ1	Brd4 Inhibitor	Good	0.98186	55.6174	10	-63.2336	55998.9	-5.45453	0.97562	0.95913	0.61784	-0.78958
7601	582	6	NCGC00346961-01	HMSL10076	discoidin domain receptor tyrosine kinase (DDR1)	NCGC00250412-19	JQ1	Brd4 Inhibitor	Good	0.973831	39.4742	3	165.606	55893.9	0	1.08037	1.08037	1.75137	-0.09531
7601	583	6	NCGC00347217-01	PRP003-013	DDR1 Inhibitor	NCGC00250412-19	JQ1	Brd4 Inhibitor	Good	0.976952	70.9862	10	-7.0221	52409	-6.24101	1.05117	1.01719	1.12176	-0.65048
7601	584	6	NCGC00187912-03	Ibrutinib (PCI-32765)	BTK Inhibitor	NCGC00250412-19	JQ1	Brd4 Inhibitor	Good	0.976952	74.9293	12	-93.376	57227.4	-12.7795	0.96093	0.96093	0.33329	-1.26705
7601	585	6	NCGC00345857-01	CGI-1746	BTK Inhibitor	NCGC00250412-19	JQ1	Brd4 Inhibitor	Good	0.974133	75.9325	13	-90.8645	57615.7	-8.25169	0.96941	0.96941	0.17397	-1.08261
7601	586	6	NCGC00025100-09	LFM-A13	BTK Inhibitor	NCGC00250412-19	JQ1	Brd4 Inhibitor	Good	0.997605	75.0502	15	-151.212	60981.4	-9.66256	0.93286	0.93286	0.02325	-1.53537
7601	587	6	NCGC00346962-01	HMSL10077	BTK Inhibitor	NCGC00250412-19	JQ1	Brd4 Inhibitor	Good	0.992886	66.3923	15	-131.963	56700	-13.057	0.95757	0.94312	0.22217	-1.03358
7601	588	6	NCGC00188382-04	NCGC00188382-01	ITK inhibitor	NCGC00250412-19	JQ1	Brd4 Inhibitor	Good	0.99387	79.9642	17	-311.998	51180.7	-27.3703	0.90264	0.8561	0.24386	-2.30951
7601	589	6	NCGC00344990-01	NCGC00344990-01	ITK inhibitor	NCGC00250412-19	JQ1	Brd4 Inhibitor	Good	0.992886	73.2465	22	-422.782	56273.7	-23.1987	0.80352	0.77949	0.05686	-3.62216
7601	590	6	NCGC00344999-01	NCGC00344999-01	ITK inhibitor	NCGC00250412-19	JQ1	Brd4 Inhibitor	Good	0.974133	71.6157	19	-305.04	52323.4	-22.1444	0.89334	0.85691	0.06611	-2.18068
7601	591	6	NCGC00229512-04	BMS-509744	ITK Inhibitor	NCGC00250412-19	JQ1	Brd4 Inhibitor	Good	0.974133	61.4711	17	-308.542	66459.1	-24.7715	0.87234	0.87234	0	-3.08542
7601	592	6	NCGC00346941-01	ITK Inhibitor	ITK Inhibitor	NCGC00250412-19	JQ1	Brd4 Inhibitor	Good	0.974133	69.4557	14	-143.645	61016.4	-13.7995	0.94492	0.94492	0.17116	-1.6076
7601	593	6	NCGC00345739-02	KH-CB19	Clk1, Clk4 Inhibitor	NCGC00250412-19	JQ1	Brd4 Inhibitor	Good	0.974133	61.9412	15	-160.546	66139.1	-12.9188	0.93135	0.93135	0	-1.60547
7601	594	6	NCGC00241342-02	KUC107550N	Clk Inhibitor	NCGC00250412-19	JQ1	Brd4 Inhibitor	Good	0.974133	75.1894	11	-88.0854	62260.8	-11.0318	0.97511	0.97511	0.2026	-1.08345
7601	595	6	NCGC00346965-01	HMSL10087	FLT4	NCGC00250412-19	JQ1	Brd4 Inhibitor	Good	0.976352	73.8085	16	-125.659	58636.4	-7.98223	0.96011	0.96011	0.17526	-1.43185
7601	596	6	NCGC00346964-01	HMSL10084	FLT3	NCGC00250412-19	JQ1	Brd4 Inhibitor	Good	0.960218	74.9726	15	-137.453	44303.3	-9.55099	1.01165	0.94275	0.53524	-0.82708
7601	597	6	NCGC00262376-01	NCGC00262376	Flt3/IRAK Inhibitor	NCGC00250412-19	JQ1	Brd4 Inhibitor	Good	0.974133	81.2422	16	-283.921	58911.1	-24.1497	0.88486	0.87236	0.0371	-2.66075
7601	598	6	NCGC00262331-01	NCGC00262331	Flt3	NCGC00250412-19	JQ1	Brd4 Inhibitor	Good	0.996383	69.2	14	-67.2169	59516.3	-8.17668	0.97647	0.97647	0.36819	-1.04036
7601	599	6	NCGC00241102-02	Midostaurin	PKC/flt3 Inhibitor	NCGC00250412-19	JQ1	Brd4 Inhibitor	Good	0.974133	74.3196	13	-206.839	54825.7	-23.5135	0.9313	0.90342	0.35668	-1.75772
7601	600	6	NCGC00238452-02	Enzastaurin	PKCa, PKCb, PKCg inhbitor	NCGC00250412-19	JQ1	Brd4 Inhibitor	Good	0.970785	51.8746	12	-58.0725	57615.6	-7.22847	0.9635	0.96091	0.53582	-1.06014
7601	601	6	NCGC00263095-01	Sotrastaurin	PKC Inhibitor	NCGC00250412-19	JQ1	Brd4 Inhibitor	Good	0.972608	74.0693	6	-0.15122	56889.4	0.82669	1.00024	0.99905	0.63233	-0.61526
7601	602	6	NCGC00263119-01	Ruboxistaurin mesylate	PKC Inhibitor	NCGC00250412-19	JQ1	Brd4 Inhibitor	Good	0.974133	61.0793	14	-125.257	55466	-11.0819	0.94058	0.92571	0.34424	-1.30464
7601	603	6	NCGC00262061-02	Ro-31-8425	PKC Inhibitor	NCGC00250412-19	JQ1	Brd4 Inhibitor	Good	0.970785	62.7149	10	-42.7736	61289	-1.02427	0.98057	0.98057	0.24543	-0.67317
7601	604	6	NCGC00346806-01	Endoxifen	PKC Inhibitor	NCGC00250412-19	JQ1	Brd4 Inhibitor	Good	0.95494	75.8675	1	218.322	52282.2	5.69815	1.08731	1.08731	2.21075	-0.02752
7601	605	6	NCGC00163505-03	Go-6983	PKC Inhibitor	NCGC00250412-19	JQ1	Brd4 Inhibitor	Good	0.95195	75.4083	2	146.385	54043.8	5.18489	1.06754	1.06754	1.5211	-0.05725
7601	606	6	NCGC00163451-03	Go-6976	PKC Inhibitor	NCGC00250412-19	JQ1	Brd4 Inhibitor	Good	0.958623	67.0872	1	242.15	52579.1	0	1.08931	1.08623	2.52839	0
7601	607	6	NCGC00345812-01	Ingenol mebutate	PKC Activator	NCGC00250412-19	JQ1	Brd4 Inhibitor	Medium	0.750926	80.1251	9	103.658	48515.4	-3.6582	1.08423	1.08423	1.38513	-0.34856
7601	608	6	NCGC00162381-03	Thapsigargin	SERCA Inhibitor	NCGC00250412-19	JQ1	Brd4 Inhibitor	Good	0.974133	63.7443	15	-67.225	24690.6	-5.54987	0.9794	0.92813	0.84579	-0.43831
7601	609	6	NCGC00347303-01	Englerin A	PKC Activator	NCGC00250412-19	JQ1	Brd4 Inhibitor	Good	0.974133	74.2214	11	2.36919	57348.2	-6.55445	1.0236	1.0236	0.67957	-0.65588
7601	610	6	NCGC00263018-01	NCGC00263018-01	Brk/PTK6 inhibitor	NCGC00250412-19	JQ1	Brd4 Inhibitor	Good	0.99387	55.4818	11	-31.8822	63560.4	-4.00321	0.98601	0.98601	0.18105	-0.49987
7601	611	6	NCGC00242217-04	GW-843682X	Polo-like Kinase-1 (Plk-1) Inhibitor	NCGC00250412-19	JQ1	Brd4 Inhibitor	Good	0.833299	60.3585	14	-59.3214	47093.9	-7.72866	0.99627	0.97852	0.56042	-0.327
7601	612	6	NCGC00253438-01	BI-2536	Polo-like Kinase-1 (Plk-1) Inhibitor	NCGC00250412-19	JQ1	Brd4 Inhibitor	Good	0.971699	56.8943	19	-91.1104	21530.4	-6.14672	0.86362	0.82336	0.6168	-0.58237
7601	613	6	NCGC00263087-01	Volasertib	Polo-like Kinase-1 (Plk-1) Inhibitor	NCGC00250412-19	JQ1	Brd4 Inhibitor	Medium	0.750926	58.1633	20	-192.332	28061.5	-13.844	0.87515	0.80064	0.18877	-0.93008
7601	614	6	NCGC00263112-01	GSK-461364A	Polo-like Kinase-1 (Plk-1) Inhibitor	NCGC00250412-19	JQ1	Brd4 Inhibitor	Good	0.973101	36.9125	16	-89.4083	20199.5	-5.49987	0.92783	0.8634	0.52164	-0.42053
7601	615	6	NCGC00346511-01	ON-01910	Polo-like Kinase-1 (Plk-1) Inhibitor	NCGC00250412-19	JQ1	Brd4 Inhibitor	Good	0.976352	72.9288	20	-241.902	34892.2	-13.4355	0.82363	0.78408	0.07049	-1.63759
7601	616	6	NCGC00346535-01	IVX-214	Polo-like Kinase-1 (Plk-1) Inhibitor	NCGC00250412-19	JQ1	Brd4 Inhibitor	Good	0.974133	70.3867	21	-346.507	49425.3	-29.5702	0.92476	0.83569	0.4687	-2.38155
7601	617	6	NCGC00250376-01	KN-93	CaMK-II Inhibitor	NCGC00250412-19	JQ1	Brd4 Inhibitor	Good	0.974133	63.5898	11	-37.6238	62286	-2.23529	0.98494	0.98494	0.18162	-0.55785
7601	618	6	NCGC00163381-04	KN-62	CaMK-II Inhibitor	NCGC00250412-19	JQ1	Brd4 Inhibitor	Good	0.976952	69.5587	14	-135.827	61368.8	-8.9593	0.93828	0.93828	0.08777	-1.44604
7601	619	6	NCGC00015233-04	Calmidazolium chloride	CaMK-II Inhibitor	NCGC00250412-19	JQ1	Brd4 Inhibitor	Good	0.974133	74.9008	18	-191.352	59077.2	-10.2203	0.9229	0.9229	0	-1.91352
7601	620	6	NCGC00346967-01	HMSL10089	Calmodulin-Dependent Protein Kinase I Inhibitors	NCGC00250412-19	JQ1	Brd4 Inhibitor	Good	0.974133	77.0365	12	-47.4432	57822.7	-5.55114	0.98604	0.98604	0.20996	-0.68439
7601	621	6	NCGC00347910-01	CK-59	CaMK-II Inhibitor	NCGC00250412-19	JQ1	Brd4 Inhibitor	Good	0.974133	56.7818	11	-65.3074	60375.6	-3.83936	0.96462	0.96462	0.12984	-0.78292
7601	622	6	NCGC00347903-01	Ro-51	P2X3/P2X2 Receptor Antagonist	NCGC00250412-19	JQ1	Brd4 Inhibitor	Good	0.974133	72.3062	14	-119.209	61094.2	-10.5546	0.95829	0.95829	0.00716	-1.19925
7601	623	6	NCGC00346721-01	GW-791343	P2X7 Receptor Antagonist	NCGC00250412-19	JQ1	Brd4 Inhibitor	Good	0.974133	61.6078	10	-10.7127	62465.7	-3.92359	0.99865	0.99865	0.2882	-0.39533
7601	624	6	NCGC00347904-01	AZ-11645373	P2X7 Receptor Antagonist	NCGC00250412-19	JQ1	Brd4 Inhibitor	Good	0.974133	62.2409	15	-96.7073	62358.6	-5.48786	0.96836	0.96836	0.07404	-1.04111
7601	625	6	NCGC00347905-01	AZ-10606120	P2X7 Receptor Antagonist	NCGC00250412-19	JQ1	Brd4 Inhibitor	Good	0.974133	66.4044	13	-112.396	64509.5	-10.1187	0.9604	0.9604	0.03632	-1.16028
7601	626	6	NCGC00347906-01	A 438079	P2X7 Receptor Antagonist	NCGC00250412-19	JQ1	Brd4 Inhibitor	Good	0.974133	59.6178	15	-191.495	66802	-13.2509	0.92036	0.92036	0	-1.91495
7601	627	6	NCGC00347907-01	A 804598	P2X7 Receptor Antagonist	NCGC00250412-19	JQ1	Brd4 Inhibitor	Good	0.974133	61.9873	15	-96.6324	64015.1	-6.97908	0.96608	0.96608	0	-0.96632
7601	628	6	NCGC00347908-01	A-740003	P2X7 Receptor Antagonist	NCGC00250412-19	JQ1	Brd4 Inhibitor	Good	0.959288	71.3531	13	-118.553	62079.5	-10.705	0.9584	0.9584	0.21847	-1.404
7601	629	6	NCGC00347909-01	A-839977	P2X7 Receptor Antagonist	NCGC00250412-19	JQ1	Brd4 Inhibitor	Good	0.952423	62.8317	14	-103.303	63817	-9.08642	0.96243	0.96243	0.06989	-1.10292
7601	630	6	NCGC00018100-02	Fasudil hydrochloride	ROCK Inhibitor	NCGC00250412-19	JQ1	Brd4 Inhibitor	Good	0.973831	67.5598	9	71.4175	58277.5	-6.10496	1.05435	1.05435	1.19883	-0.48466
7601	631	6	NCGC00241982-03	GSK-269962A	ROCK 1, ROCK 2 Inhibitor	NCGC00250412-19	JQ1	Brd4 Inhibitor	Good	0.973501	59.4725	15	-133.866	52900.5	-12.9756	0.97434	0.92891	0.34007	-0.8261
7601	632	6	NCGC00092276-06	Y-27632	ROCK 1, ROCK 2 Inhibitor	NCGC00250412-19	JQ1	Brd4 Inhibitor	Good	0.980465	65.2648	14	-66.0861	56376.2	-5.07553	0.96626	0.96201	0.27276	-0.83872
7601	633	6	NCGC00346096-02	GSK-429286A	ROCK 1, ROCK 2 Inhibitor	NCGC00250412-19	JQ1	Brd4 Inhibitor	Good	0.970993	51.5192	11	-53.2647	56385.7	-4.70292	0.9843	0.96648	0.55335	-0.76745
7601	634	6	NCGC00187983-01	Thiazovivin	ROCK Inhibitor	NCGC00250412-19	JQ1	Brd4 Inhibitor	Good	0.98703	64.3179	14	-204.998	59396.6	-16.2348	0.92078	0.90117	0.22725	-1.89383
7601	635	6	NCGC00345842-01	GSK-25	ROCK Inhibitor	NCGC00250412-19	JQ1	Brd4 Inhibitor	Good	0.96162	65.628	17	-141.602	56136.3	-11.7452	0.96089	0.93379	0.23337	-1.05582
7601	636	6	NCGC00345833-01	SR-3677	ROCK II Inhibitor	NCGC00250412-19	JQ1	Brd4 Inhibitor	Good	0.886791	58.0611	18	-159.514	57646.2	-9.01732	0.94023	0.92315	0.12695	-1.36678
7601	637	6	NCGC00346802-01	Glycyl-H-1152	ROCK II Inhibitor	NCGC00250412-19	JQ1	Brd4 Inhibitor	Good	0.821281	71.186	18	-136.592	49664.1	-10.7882	0.96292	0.93748	0.4118	-1.09213
7601	638	6	NCGC00346944-01	Y-39983	ROCK Inhibitor	NCGC00250412-19	JQ1	Brd4 Inhibitor	Good	0.980465	37.5575	3	125.46	54203.5	1.31729	1.06755	1.05845	1.49642	-0.07805
7601	639	6	NCGC00250410-01	GSK-650394	SGK1 Inhibitor	NCGC00250412-19	JQ1	Brd4 Inhibitor	Good	0.976952	57.5919	10	-50.8304	53487	-5.69663	0.95952	0.95033	0.4818	-0.75443
7601	640	6	NCGC00242486-02	AZD-1480	Jak1/2 Inhibitor	NCGC00250412-19	JQ1	Brd4 Inhibitor	Good	0.95494	55.7687	14	-46.0186	53095.4	-4.53145	0.98499	0.97771	0.30542	-0.64761
7601	641	6	NCGC00229511-01	Tofacitinib	Jak1/2/3 Inhibitor	NCGC00250412-19	JQ1	Brd4 Inhibitor	Good	0.859311	74.1461	4	169.135	52094.8	7.12483	1.08672	1.08672	1.75352	-0.06217
7601	642	6	NCGC00244253-01	Ruxolitinib	Jak1/2 Inhibitor	NCGC00250412-19	JQ1	Brd4 Inhibitor	Medium	0.806219	0	0	233.77	49388	5.74685	1.10894	1.10894	2.3377	0
7601	643	6	NCGC00244257-01	Momelotinib	Jak1/2 Inhibitor	NCGC00250412-19	JQ1	Brd4 Inhibitor	Good	0.990205	69.2308	2	270.668	50358.7	9.14294	1.15508	1.1418	2.93516	-0.02884
7601	644	6	NCGC00244256-02	Lestaurtinib	Jak/Tyk/Flt Inhibitor	NCGC00250412-19	JQ1	Brd4 Inhibitor	Good	0.997605	67.5114	19	-297.161	51364.4	-24.5446	0.87471	0.83335	0.32436	-2.21966
7601	645	6	NCGC00249346-02	SB1518	Jak2 inhibitor	NCGC00250412-19	JQ1	Brd4 Inhibitor	Good	0.974133	56.5626	14	-157.809	61615.5	-9.38617	0.95586	0.93894	0.04131	-1.11638
7601	646	6	NCGC00015610-18	Leflunomide	DHODH Inhibitor	NCGC00250412-19	JQ1	Brd4 Inhibitor	Good	0.970785	68.2882	13	-68.641	60102.3	-3.62316	0.97585	0.97585	0.118	-0.80441
7601	647	6	NCGC00263202-01	NVP-BSK805	Jak2 Inhibitor	NCGC00250412-19	JQ1	Brd4 Inhibitor	Good	0.997042	66.3146	12	-72.8483	59814.8	-5.45315	0.96121	0.96121	0.20305	-0.93154
7601	648	6	NCGC00263102-01	Degrasyn	Jak2 Inhibitor	NCGC00250412-19	JQ1	Brd4 Inhibitor	Good	0.974133	77.5002	17	-190.291	56757.4	-10.7018	0.93018	0.91987	0.07403	-1.52047
7601	649	6	NCGC00016014-08	Tyrphostin B42	STAT-3 Inhibitor	NCGC00250412-19	JQ1	Brd4 Inhibitor	Good	0.99387	73.1968	12	-129.976	62642.3	-10.1504	0.94734	0.94734	0.53353	-1.83329
7601	650	6	NCGC00346581-01	AZ-960	Jak2/3 Inhibitor	NCGC00250412-19	JQ1	Brd4 Inhibitor	Good	0.970677	68.6582	17	-209.332	52632.4	-17.8764	0.91748	0.89907	0.29946	-1.63651
7601	651	6	NCGC00345461-02	Gandotinib	Jak2 Inhibitor	NCGC00250412-19	JQ1	Brd4 Inhibitor	Good	0.970677	69.9672	10	-96.4191	58174.9	-15.2331	0.99688	0.96743	0.71728	-1.13097
7601	652	6	NCGC00262608-02	TG-101209	Jak2 Inhibitor	NCGC00250412-19	JQ1	Brd4 Inhibitor	Good	0.959699	64.5096	16	-167.64	59074.6	-16.6681	0.93152	0.91328	0.40139	-1.64629
7601	653	6	NCGC00345839-01	Baricitinib	Jak2 Inhibitor	NCGC00250412-19	JQ1	Brd4 Inhibitor	Good	0.952423	70.1899	8	16.3982	56907.5	0	1.01232	1.01232	0.54118	-0.3772
7601	654	6	NCGC00345854-01	CEP-33779	Jak2 Inhibitor	NCGC00250412-19	JQ1	Brd4 Inhibitor	Good	0.970785	58.2356	6	53.4574	57353.4	0	1.01715	1.01715	0.73591	-0.20133
7601	655	6	NCGC00345855-01	Filgotinib	Jak1/2 Inhibitor	NCGC00250412-19	JQ1	Brd4 Inhibitor	Good	0.939044	50.2561	5	134.036	57139.5	0	1.04898	1.04898	1.49916	-0.1588
7601	656	6	NCGC00345828-01	Pyridone 6	Jak Inhibitor	NCGC00250412-19	JQ1	Brd4 Inhibitor	Good	0.998012	61.3555	9	20.2669	57126.3	0	1.00789	0.99199	1.20941	-0.71462
7601	657	6	NCGC00345846-01	TG-46	Jak2 Inhibitor	NCGC00250412-19	JQ1	Brd4 Inhibitor	Good	0.949188	68.1432	9	51.9726	55930.3	-6.77839	1.05127	1.03191	1.45404	-0.39189
7601	658	6	NCGC00345845-01	TG-89	Jak2 Inhibitor	NCGC00250412-19	JQ1	Brd4 Inhibitor	Good	0.95494	70.7293	8	108.006	57193	-7.19503	1.07075	1.04429	2.36966	-0.70718
7601	659	6	NCGC00345798-01	BMS-911543	Jak2 Inhibitor	NCGC00250412-19	JQ1	Brd4 Inhibitor	Good	0.744718	70.1001	8	76.1242	56783.9	-4.03647	1.04775	1.04335	1.242	-0.39782
7601	660	6	NCGC00014911-01	Cucurbitacin I	STAT-3 Inhibitor	NCGC00250412-19	JQ1	Brd4 Inhibitor	Good	0.974133	71.6736	21	-136.09	39660.5	-11.0704	0.92319	0.90757	0.31383	-0.97852
7601	661	6	NCGC00262641-02	S31-201	STAT-3 Inhibitor	NCGC00250412-19	JQ1	Brd4 Inhibitor	Good	0.96969	72.8167	15	-179.854	62689.7	-16.7245	0.93796	0.93796	0.05499	-1.85353
7601	662	6	NCGC00163650-02	Cryptotanshinone	STAT-3 Inhibitor	NCGC00250412-19	JQ1	Brd4 Inhibitor	Good	0.974133	73.2414	15	-209.112	65119.3	-16.4579	0.9228	0.9228	0.11959	-2.21071
7601	663	6	NCGC00017223-03	Ursolic acid	STAT-3 Inhibitor	NCGC00250412-19	JQ1	Brd4 Inhibitor	Good	0.973831	70.2455	11	-67.0895	61986.1	-7.31921	0.97979	0.97979	0.22272	-0.89362
7601	664	6	NCGC00262642-02	WP-1066	STAT-3/5 Inhibitor	NCGC00250412-19	JQ1	Brd4 Inhibitor	Good	0.970677	68.6799	19	-264.578	61145.2	-13.8332	0.90293	0.88626	0	-2.23384
7601	665	6	NCGC00015735-12	Niclosamide	STAT-3 Inhibitor	NCGC00250412-19	JQ1	Brd4 Inhibitor	Good	0.808387	61.6767	17	-126.377	54245.4	-7.64448	0.98452	0.94522	0.41412	-0.91994
7601	666	6	NCGC00345808-01	BP-1-102	STAT-3 Inhibitor	NCGC00250412-19	JQ1	Brd4 Inhibitor	Good	0.950134	65.3999	13	-91.4456	54930.5	-10.9484	0.9696	0.95171	0.44926	-1.01065
7601	667	6	NCGC00345805-01	STX-0119	STAT-3 Inhibitor	NCGC00250412-19	JQ1	Brd4 Inhibitor	Good	0.976352	62.6569	12	33.66	53466.1	-11.6954	1.02588	1.00649	1.83398	-0.80604
7601	668	6	NCGC00345811-01	LLL-12	STAT-3 Inhibitor	NCGC00250412-19	JQ1	Brd4 Inhibitor	Good	0.970993	80.526	17	-233.5	49240.7	-20.596	0.92507	0.88599	0.2137	-1.81539
7601	669	6	NCGC00262829-02	C-188-9	STAT3 Expression Inhibitor	NCGC00250412-19	JQ1	Brd4 Inhibitor	Good	0.990205	70.2431	12	-69.5461	52415.7	-8.92339	1.0438	0.98772	0.98507	-0.84125
7601	670	6	NCGC00263200-01	RO495	Tyk 2 Inhibitor	NCGC00250412-19	JQ1	Brd4 Inhibitor	Good	0.997608	58.0257	14	-114.352	46088.1	-13.6613	1.02471	0.94902	0.60688	-0.28937
7601	671	6	NCGC00244250-02	NCGC00244250	Tyk 2 Inhibitor	NCGC00250412-19	JQ1	Brd4 Inhibitor	Good	0.96743	66.8537	17	-234.547	57687.5	-17.9639	0.90789	0.89009	0.06606	-1.88633
7601	672	6	NCGC00345844-01	Bayer-18	Tyk 2 Inhibitor	NCGC00250412-19	JQ1	Brd4 Inhibitor	Good	0.997643	57.7693	20	-209.848	54362.4	-12.7399	0.92878	0.8877	0.14217	-1.53515
7601	673	6	NCGC00263116-01	ICG-001	Wnt Signaling Inhibitor	NCGC00250412-19	JQ1	Brd4 Inhibitor	Good	0.970785	69.6889	20	-293.745	58461.6	-18.977	0.88557	0.85889	0.1135	-2.3312
7601	674	6	NCGC00346879-01	PNU-74654	Wnt Signaling Inhibitor	NCGC00250412-19	JQ1	Brd4 Inhibitor	Good	0.938556	78.4921	10	17.3297	55195.9	-3.0548	1.01226	1.01226	0.64226	-0.46896
7601	675	6	NCGC00347949-01	KY-02111	Wnt Signaling Inhibitor	NCGC00250412-19	JQ1	Brd4 Inhibitor	Good	0.938556	14.9817	2	74.5776	53366.8	2.13882	1.0235	1.0235	0.85575	-0.10998
7601	676	6	NCGC00263085-01	Wnt-C59	Wnt Signaling Inhibitor	NCGC00250412-19	JQ1	Brd4 Inhibitor	Good	0.957535	13.8108	6	106.379	52585.5	0	1.01606	1.01606	1.34271	-0.27892
7601	677	6	NCGC00347948-01	IWP-2	Wnt Signaling Inhibitor	NCGC00250412-19	JQ1	Brd4 Inhibitor	Good	0.938556	49.7729	4	84.792	48800.4	2.13945	1.06509	1.04525	1.20004	-0.00612
7601	678	6	NCGC00347950-01	LGK-974	Wnt Signaling Inhibitor	NCGC00250412-19	JQ1	Brd4 Inhibitor	Good	0.98186	0	0	192.48	48853.6	3.73524	1.09844	1.09844	1.9248	0
7601	679	6	NCGC00347945-01	ID-8	DYRK Inhibitor	NCGC00250412-19	JQ1	Brd4 Inhibitor	Good	0.938556	35.9588	8	-14.2963	58192.7	0	0.97096	0.97096	0.5053	-0.64826
7601	680	6	NCGC00242498-03	D-4476	Casein Kinase 1 Inhibitor	NCGC00250412-19	JQ1	Brd4 Inhibitor	Good	0.974824	42.3955	5	108.804	60040.6	0	1.03457	1.03457	1.25186	-0.16382
7601	681	6	NCGC00263192-02	Silmitasertib	Casein Kinase 2 Inhibitor	NCGC00250412-19	JQ1	Brd4 Inhibitor	Good	0.95255	73.6642	9	-118.266	55634.3	-11.4829	0.94629	0.93408	0.29944	-1.26914
7601	682	6	NCGC00015420-09	Emodin	Casein Kinase 2 Inhibitor	NCGC00250412-19	JQ1	Brd4 Inhibitor	Good	0.954583	67.6602	16	-61.2502	54378.9	-5.19039	0.97815	0.97443	0.18819	-0.7348
7601	683	6	NCGC00188399-03	Fingolimod hydrochloride	Sphingosine Kinase 1 (SphK1) Inhibitor	NCGC00250412-19	JQ1	Brd4 Inhibitor	Good	0.976352	63.1151	11	-53.7849	52890.9	-2.74831	0.97858	0.97179	0.21664	-0.64496
7601	684	6	NCGC00346822-01	Idronoxil	Sphingosine Kinase 1 (SphK1) Inhibitor	NCGC00250412-19	JQ1	Brd4 Inhibitor	Good	0.976285	78.2951	19	-208.75	46224.2	-14.5738	0.93481	0.8916	0.30689	-1.44619
7601	685	6	NCGC00346972-01	PF-543	Sphingosine Kinase 1 (SphK1) Inhibitor	NCGC00250412-19	JQ1	Brd4 Inhibitor	Good	0.952423	78.2772	9	-3.44511	52461.7	-0.08118	1.0057	1.0057	0.3569	-0.39135
7601	686	6	NCGC00346441-01	ABC-294640	Sphingosine Kinase 1 (SphK1) Inhibitor	NCGC00250412-19	JQ1	Brd4 Inhibitor	Good	0.974133	67.5543	7	51.5665	59502.2	0	1.02046	1.02046	0.72139	-0.20572
7601	687	6	NCGC00250382-01	Sonidegib	Smo Receptor Antagonist	NCGC00250412-19	JQ1	Brd4 Inhibitor	Good	0.95494	61.3214	10	-53.777	62735.7	-3.46492	0.97829	0.97829	0.10125	-0.63902
7601	688	6	NCGC00163474-05	Cyclopamine	Smo Receptor Antagonist	NCGC00250412-19	JQ1	Brd4 Inhibitor	Good	0.974133	116.823	5	143.917	47729.4	15.3138	0.96279	0.96279	3.91758	-2.47841
7601	689	6	NCGC00263170-01	Taladegib	Smoothened (Smo) Receptor Antagonist	NCGC00250412-19	JQ1	Brd4 Inhibitor	Good	0.959288	69.8868	14	-103.118	58327.1	-9.24596	0.95857	0.95857	0.19366	-1.22484
7601	690	6	NCGC00263210-01	SANT-2	Smoothened (Smo) Receptor Antagonist	NCGC00250412-19	JQ1	Brd4 Inhibitor	Good	0.974133	60.6064	11	-15.9628	55758.4	-0.39801	0.98997	0.98997	0.25585	-0.41547
7601	691	6	NCGC00346826-01	HPI-1	Smoothened (Smo) Receptor Antagonist	NCGC00250412-19	JQ1	Brd4 Inhibitor	Good	0.974133	52.2309	14	-83.3947	57445.7	-7.62535	0.95649	0.95649	0.12561	-0.95955
7601	692	6	NCGC00263084-02	Hh-Ag1.5	Smoothened (Smo) receptor Agonist	NCGC00250412-19	JQ1	Brd4 Inhibitor	Good	0.970785	56.8466	14	-46.3332	56131.2	-3.38761	0.97872	0.97872	0.21755	-0.68088
7601	693	6	NCGC00346696-01	PF-5274857	Smoothened (Smo) receptor Agonist	NCGC00250412-19	JQ1	Brd4 Inhibitor	Good	0.974133	0	0	124.769	56457.9	1.7034	1.05906	1.05906	1.24769	0
7601	694	6	NCGC00242497-02	Vismodegib	Hedgehog Antagonist	NCGC00250412-19	JQ1	Brd4 Inhibitor	Good	0.974133	62.1264	18	-167.528	62739.8	-9.75171	0.92488	0.92488	0.05764	-1.73292
7601	695	6	NCGC00013822-03	NSC-75503	Hedgehog Antagonist	NCGC00250412-19	JQ1	Brd4 Inhibitor	Good	0.997605	66.7218	16	-181.622	64353.3	-14.7518	0.91885	0.91885	0.05629	-1.87251
7601	696	6	NCGC00345084-01	Robotnikinin	Hedgehog Antagonist	NCGC00250412-19	JQ1	Brd4 Inhibitor	Good	0.974133	49.2376	18	-98.1346	59660.2	-8.26895	0.953	0.94089	0.8115	-1.23062
7601	697	6	NCGC00014352-03	GANT-61	Hedgehog pathway Inhibitor	NCGC00250412-19	JQ1	Brd4 Inhibitor	Good	0.974133	59.9253	12	-30.5364	60753.4	-2.15117	0.99576	0.99576	0.37567	-0.68103
7601	698	6	NCGC00347954-01	SAG	Hedgehog Agonist	NCGC00250412-19	JQ1	Brd4 Inhibitor	Good	0.974133	55.7964	13	-118.527	62054.3	-11.1807	0.954	0.954	0.17754	-1.3628
7601	699	6	NCGC00347953-01	OAC1	Oct4 Activator	NCGC00250412-19	JQ1	Brd4 Inhibitor	Good	0.938556	63.6041	15	-102.238	59451.2	-7.19692	0.95896	0.95381	0.21358	-1.14182
7601	700	6	NCGC00346719-01	LY-2811376	beta-Secretase Inhibitor	NCGC00250412-19	JQ1	Brd4 Inhibitor	Good	0.96743	72.9438	9	55.2545	52994	-1.80565	1.0478	1.0478	1.08348	-0.53093
7601	701	6	NCGC00346506-01	LY-2886721	beta-Secretase 1/2 (BACE1/2) Inhibitor	NCGC00250412-19	JQ1	Brd4 Inhibitor	Good	0.972608	68.2174	17	-164.595	58748.9	-11.6125	0.94487	0.92754	0.1663	-1.43142
7601	702	6	NCGC00263162-02	RO-4929097	g-Secretase Inhibitor	NCGC00250412-19	JQ1	Brd4 Inhibitor	Good	0.972608	71.7942	16	-192.844	60591.3	-13.8517	0.9293	0.91824	0.0971	-1.77548
7601	703	6	NCGC00263184-01	MK-0752	g-Secretase Inhibitor	NCGC00250412-19	JQ1	Brd4 Inhibitor	Good	0.972608	63.831	18	-193.606	61396.2	-13.3213	0.9219	0.91299	0.01362	-1.77114
7601	704	6	NCGC00263188-01	YO-01027	g-Secretase Inhibitor	NCGC00250412-19	JQ1	Brd4 Inhibitor	Good	0.972608	58.7422	11	-28.2564	58357.4	-1.69772	0.99166	0.98456	0.44695	-0.5532
7601	705	6	NCGC00167803-03	GSI-IX	g-Secretase Inhibitor	NCGC00250412-19	JQ1	Brd4 Inhibitor	Good	0.972608	70.804	17	-217.141	62325.6	-19.1947	0.92607	0.91541	0.10201	-2.05756
7601	706	6	NCGC00346504-01	Avagacestat	g-Secretase Inhibitor	NCGC00250412-19	JQ1	Brd4 Inhibitor	Good	0.972608	63.3665	19	-180.102	60427.4	-15.0773	0.94731	0.92598	0.21169	-1.56461
7601	707	6	NCGC00346556-01	Semagacestat	g-Secretase Inhibitor	NCGC00250412-19	JQ1	Brd4 Inhibitor	Good	0.974133	70.8109	20	-261.763	59875.5	-18.5921	0.89556	0.87637	0.1139	-2.38173
7601	708	6	NCGC00346841-01	LY-411575	g-Secretase Inhibitor	NCGC00250412-19	JQ1	Brd4 Inhibitor	Good	0.95494	37.3999	7	-3.99072	60626.5	-0.48978	0.98235	0.98235	0.43486	-0.47477
7601	709	6	NCGC00346875-01	BMS-299897	g-Secretase Inhibitor	NCGC00250412-19	JQ1	Brd4 Inhibitor	Good	0.970785	0	0	86.0872	56431.9	0	1.02689	1.02689	0.86087	0
7601	710	6	NCGC00169145-02	Salidroside	beta-Amyloid (Abeta) Protein Neurotoxicity Inhibitors	NCGC00250412-19	JQ1	Brd4 Inhibitor	Good	0.970785	43.4674	10	-24.5268	58905.6	-4.92387	0.98638	0.98638	0.22732	-0.47259
7601	711	6	NCGC00167328-02	Aloxistatin	Calpain Inhibitor	NCGC00250412-19	JQ1	Brd4 Inhibitor	Good	0.95494	71.1532	11	-33.819	57688.6	-2.97759	0.98742	0.98742	0.04671	-0.3849
7601	712	6	NCGC00347279-01	AIM-100	ACK1 Inhibitor	NCGC00250412-19	JQ1	Brd4 Inhibitor	Good	0.959699	57.8311	4	91.3404	57305.8	0	1.02783	1.02783	0.98401	-0.07061
7601	713	6	NCGC00250397-01	NVP-XAV-939	TNKS1/TNKS2 Inhibitor	NCGC00250412-19	JQ1	Brd4 Inhibitor	Good	0.974133	39.9242	8	9.5532	58271.3	-1.12344	0.99294	0.99294	0.41095	-0.31542
7601	714	6	NCGC00263015-01	NCGC00263015	TLR4 (LPS) Inhibitor	NCGC00250412-19	JQ1	Brd4 Inhibitor	Good	0.997591	57.4153	16	-95.8209	61254.9	-5.58362	0.94762	0.94762	0.07014	-1.02835
7601	715	6	NCGC00263017-01	CPG-52364	TLR 7, 8 and 9 Antagonist	NCGC00250412-19	JQ1	Brd4 Inhibitor	Good	0.976952	56.6664	14	-31.7757	41685.9	-8.95747	1.09702	1.01582	1.17555	-0.17511
7601	716	6	NCGC00070736-04	Imiquimod	TLR 7 Receptor Antagonist	NCGC00250412-19	JQ1	Brd4 Inhibitor	Good	0.970785	75.9166	9	-18.2608	56769	-2.57231	0.99932	0.99932	0.36408	-0.54668
7601	717	6	NCGC00165783-02	Vadimezan	Interferon Inducer	NCGC00250412-19	JQ1	Brd4 Inhibitor	Good	0.970785	53.5867	10	-18.2042	57097	-0.2511	0.98641	0.98641	0.20113	-0.38318
7601	718	6	NCGC00186035-04	IRAK-1-4 Inhibitor I	IRAK Inhibitor	NCGC00250412-19	JQ1	Brd4 Inhibitor	Good	0.976952	50.8306	7	35.6424	56174	0	1.01028	1.01028	0.54806	-0.19164
7601	719	6	NCGC00241410-01	NCGC00241410	IRAK Inhibitor	NCGC00250412-19	JQ1	Brd4 Inhibitor	Good	0.95494	78.5751	11	-64.1282	57237.5	-10.6991	0.98491	0.98491	0.516	-1.15728
7601	720	6	NCGC00241411-01	NCGC00241411	IRAK Inhibitor	NCGC00250412-19	JQ1	Brd4 Inhibitor	Good	0.98703	20.4579	2	118.848	56593.9	0	1.03831	1.03831	1.21993	-0.03145
7601	721	6	NCGC00263145-01	BI-78D3	SAPK1 (JNK) Inhibitor	NCGC00250412-19	JQ1	Brd4 Inhibitor	Good	0.748538	61.5632	15	-126.478	59730.6	-15.305	0.96047	0.9417	0.39063	-1.15692
7601	722	6	NCGC00263146-01	SR-3306	JNK 1/2/3 Inhibitor	NCGC00250412-19	JQ1	Brd4 Inhibitor	Good	0.976952	79.3192	19	-78.7118	38404.8	-8.34666	0.9598	0.94918	0.50343	-0.66118
7601	723	6	NCGC00015958-02	SP-600125	SAPK1 (JNK) Inhibitor	NCGC00250412-19	JQ1	Brd4 Inhibitor	Good	0.974133	73.3182	14	-137.621	60276.2	-14.3092	0.95331	0.95331	0.00388	-1.38009
7601	724	6	NCGC00345850-01	AS-602801	JNK Inhibitor	NCGC00250412-19	JQ1	Brd4 Inhibitor	Good	0.974133	69.7989	11	-40.5399	58356.6	-4.23843	0.98364	0.98364	0.09316	-0.49856
7601	725	6	NCGC00346953-01	JNK Inhibitor V	JNK Inhibitor	NCGC00250412-19	JQ1	Brd4 Inhibitor	Good	0.971515	74.887	10	4.26737	56010.3	-1.51221	1.00742	1.00742	0.49017	-0.44749
7601	726	6	NCGC00242227-02	TCS-JNK-5a	JNK 2/3 Inhibitor	NCGC00250412-19	JQ1	Brd4 Inhibitor	Good	0.976952	69.4518	18	-154.699	40714	-15.9557	0.94434	0.90564	0.48591	-0.91184
7601	727	6	NCGC00345826-01	CC-401	JNK Inhibitor	NCGC00250412-19	JQ1	Brd4 Inhibitor	Good	0.970785	80.5127	15	-148.823	60249.8	-14.4198	0.95243	0.95243	0	-1.48823
7601	728	6	NCGC00346960-01	HMSL10058	JNK Inhibitor	NCGC00250412-19	JQ1	Brd4 Inhibitor	Good	0.974133	59.6622	5	17.2821	62824.7	-1.32319	1.00629	1.00629	0.39017	-0.21735
7601	729	6	NCGC00347285-01	MI-2	mucosa associated lymphoid tissue lymphoma translocation 1 (MALT1) Inhibitor	NCGC00250412-19	JQ1	Brd4 Inhibitor	Good	0.974133	67.0867	17	-201.318	64052.6	-13.1494	0.91807	0.91807	0	-2.01318
7601	730	6	NCGC00094419-06	TPCK	Cysteine Protease Inhibitor	NCGC00250412-19	JQ1	Brd4 Inhibitor	Good	0.974133	68.9951	15	-221.242	66372.8	-16.7039	0.9127	0.9127	0	-2.21242
7601	731	6	NCGC00161670-06	Pepstatin	Aspartyl Protease Inhibitor	NCGC00250412-19	JQ1	Brd4 Inhibitor	Good	0.974133	57.5034	17	-212.749	66021.1	-12.3858	0.90418	0.90418	0	-2.12749
7601	732	6	NCGC00347063-01	KUC110948N	M18 Aspartyl Aminopeptidase Inhibitor	NCGC00250412-19	JQ1	Brd4 Inhibitor	Good	0.974133	67.859	16	-257.065	65306.7	-18.3579	0.89807	0.89453	0.03376	-2.54044
7601	733	6	NCGC00346705-01	PMSF	Serine Protease Inhibitor	NCGC00250412-19	JQ1	Brd4 Inhibitor	Good	0.974133	69.0206	12	-94.7614	63785.9	-9.20279	0.9728	0.9728	0.30315	-1.25077
7601	734	6	NCGC00167526-03	Camostat	Serine Protease Inhibitor	NCGC00250412-19	JQ1	Brd4 Inhibitor	Good	0.970785	64.7729	9	-37.2893	63769.8	-2.85713	0.98525	0.98525	0.31836	-0.69125
7601	735	6	NCGC00263141-01	STF-083010	Serine/Threonine Kinase/Endoribonuclease IRE1 Inhibitor	NCGC00250412-19	JQ1	Brd4 Inhibitor	Good	0.997042	57.0115	13	-64.2312	61979	-6.48376	0.97129	0.97129	0.11304	-0.75535
7601	736	6	NCGC00346966-01	HMSL10088	Receptor-interacting serine/threonine-protein kinase 1 (RIPK1)	NCGC00250412-19	JQ1	Brd4 Inhibitor	Good	0.972608	60.1397	17	-147.542	53309.4	-10.5536	0.94045	0.91943	0.24605	-1.09326
7601	737	6	NCGC00250383-01	Irestatin 9389	IRE1alpha/XBP-1 Inhibitor	NCGC00250412-19	JQ1	Brd4 Inhibitor	Good	0.96743	72.3531	20	-290.477	61369.1	-19.32	0.88362	0.87119	0.04437	-2.68763
7601	738	6	NCGC00263093-01	Apilimod	PIKFyve Inhibitor	NCGC00250412-19	JQ1	Brd4 Inhibitor	Good	0.997605	71.5463	18	-218.118	60199.6	-14.8082	0.92651	0.90791	0.03491	-1.81592
7601	739	6	NCGC00263206-02	AMG-47a	Lck Kinase Inhibitor	NCGC00250412-19	JQ1	Brd4 Inhibitor	Good	0.997616	64.8703	15	-140.275	55317.1	-15.5808	0.95627	0.9271	0.63949	-1.35613
7601	740	6	NCGC00346955-01	A-770041	Lck Kinase Inhibitor	NCGC00250412-19	JQ1	Brd4 Inhibitor	Good	0.988955	47.4852	13	-41.1888	52075.3	-8.95856	0.99832	0.97747	0.72466	-0.54006
7601	741	6	NCGC00346958-01	HMSL10019	Lck Kinase Inhibitors	NCGC00250412-19	JQ1	Brd4 Inhibitor	Good	0.96743	73.3917	18	-286.954	57159	-21.6867	0.88965	0.86309	0.03233	-2.31892
7601	742	6	NCGC00346959-01	HMSL10038	Lck Kinase Inhibitor	NCGC00250412-19	JQ1	Brd4 Inhibitor	Good	0.974133	56.6307	17	-226.292	59021.7	-13.4525	0.9041	0.88372	0.08067	-1.93111
7601	743	6	NCGC00346933-01	SU-6656	Lyn Kinase Inhibitor	NCGC00250412-19	JQ1	Brd4 Inhibitor	Good	0.970785	68.7573	13	-179.49	61285.4	-7.07486	0.90142	0.90142	0.24202	-2.03692
7601	744	6	NCGC00242499-01	Pim 1 Inhibitor 2	Pim-1 Kinase Inhibitor	NCGC00250412-19	JQ1	Brd4 Inhibitor	Good	0.98186	70.9227	3	114.065	56430.4	0	1.04238	1.04238	1.27606	-0.13541
7601	745	6	NCGC00263186-02	SGI-1776	Pim-1/Flt3 Inhibitor	NCGC00250412-19	JQ1	Brd4 Inhibitor	Good	0.823192	75.5082	8	-9.82992	55405.1	0	0.98411	0.98411	0.50801	-0.60631
7601	746	6	NCGC00345836-01	SMI-4a	Pim-1 Kinase Inhibitor	NCGC00250412-19	JQ1	Brd4 Inhibitor	Good	0.979403	49.1615	4	75.5894	53203.7	0	1.02451	1.02451	0.97009	-0.2142
7601	747	6	NCGC00346465-01	GDC-0349	Pim-3 Kinase Inhibitor, mTOR	NCGC00250412-19	JQ1	Brd4 Inhibitor	Good	0.990205	67.9545	17	-138.926	50791.3	-11.1177	0.93965	0.91702	0.2911	-1.10601
7601	748	6	NCGC00346935-01	CX-6258	Pim 1/2/3 Kinase Inhibitor	NCGC00250412-19	JQ1	Brd4 Inhibitor	Good	0.974133	61.8994	19	-186.249	53152.8	-11.7257	0.90967	0.89829	0.10861	-1.47155
7601	749	6	NCGC00263193-01	KI-20227	CSF1R (c-FMS) Inhibitor	NCGC00250412-19	JQ1	Brd4 Inhibitor	Good	0.98186	67.3678	13	-83.5298	60494.4	-6.71978	0.96719	0.96719	0.03882	-0.87412
7601	750	6	NCGC00345853-01	JNJ-28312141	CSF1R (c-FMS) Inhibitor	NCGC00250412-19	JQ1	Brd4 Inhibitor	Good	0.970785	51.4438	4	53.1921	61069.8	0	1.01896	1.01896	0.7119	-0.17998
7601	751	6	NCGC00348107-01	c-FMS Inhibitor	CSF1R (c-FMS) Inhibitor	NCGC00250412-19	JQ1	Brd4 Inhibitor	Good	0.931431	63.3914	2	105.796	54184.7	1.93081	1.05673	1.05673	1.13022	-0.07226
7601	752	6	NCGC00346963-01	HMSL10083	CSF1R (c-FMS) Inhibitor	NCGC00250412-19	JQ1	Brd4 Inhibitor	Good	0.974133	58.9639	14	13.2482	55063.6	-11.4221	0.97173	0.9647	1.35046	-1.05275
7601	753	6	NCGC00263090-01	AZ-3146	MPS1 Inhibitor	NCGC00250412-19	JQ1	Brd4 Inhibitor	Good	0.992268	81.3654	7	32.4168	56843.6	-3.60896	1.00508	1.00508	1.0364	-0.71223
7601	754	6	NCGC00345784-01	PF-3758309	p21-Activated Kinase 4 (PAK4) Inhibitor	NCGC00250412-19	JQ1	Brd4 Inhibitor	Good	0.974133	85.5577	23	-502.99	43355.3	-40.7612	0.63516	0.60352	0.2191	-4.06379
7601	755	6	NCGC00186047-02	IPA-3	p21-Activated Kinase 1 (PAK1) Inhibitor	NCGC00250412-19	JQ1	Brd4 Inhibitor	Good	0.968101	73.1442	7	56.9404	57414	0	1.0219	1.0219	0.90296	-0.33356
7601	756	6	NCGC00345794-01	MLN-4924	NEDD8-Activating Enzyme (NAE) Inhibitor	NCGC00250412-19	JQ1	Brd4 Inhibitor	Good	0.974133	83.0858	23	-543.865	55857.7	-32.9389	0.74624	0.70122	0	-4.41712
7601	757	6	NCGC00263197-01	BMS-5	LIMK1/LIMK2 Inhibitor	NCGC00250412-19	JQ1	Brd4 Inhibitor	Good	0.860294	57.4327	13	-105.149	63751.2	-8.07856	0.95242	0.95242	0.09022	-1.14171
7601	758	6	NCGC00345825-01	BMS-3	LIMK Inhibitor	NCGC00250412-19	JQ1	Brd4 Inhibitor	Good	0.974133	80.0129	19	-205.965	50408.9	-13.7537	0.90928	0.89812	0.2304	-1.70008
7601	759	6	NCGC00263199-02	AMG-Tie2-1	Tie-2 kinase Inhibitor	NCGC00250412-19	JQ1	Brd4 Inhibitor	Good	0.974133	80.1297	13	-146.068	61059.5	-14.239	0.94258	0.94258	0.06732	-1.528
7601	760	6	NCGC00346554-01	Tie-2 kinase Inhibitor	Tie-2 kinase Inhibitor	NCGC00250412-19	JQ1	Brd4 Inhibitor	Good	0.98561	75.6996	13	-100.021	60671.8	-10.219	0.95942	0.95942	0.12091	-1.12111
7601	761	6	NCGC00263217-01	NVP-231	Ceramide kinase Inhibitor	NCGC00250412-19	JQ1	Brd4 Inhibitor	Good	0.974133	68.7005	14	-143.918	58566.3	-14.5361	0.94056	0.92835	0.10337	-1.19222
7601	762	6	NCGC00263224-01	D-NMAPPD	Ceramidase Inhibitor	NCGC00250412-19	JQ1	Brd4 Inhibitor	Good	0.959288	68.0994	12	-104.24	61846.2	-10.2623	0.9553	0.9553	0.10195	-1.14435
7601	763	6	NCGC00188865-02	Pazopanib	VEGFR-1/2/3 Inhibitor	NCGC00250412-19	JQ1	Brd4 Inhibitor	Good	0.974133	66.6123	6	102.101	57921.9	1.05506	1.05427	1.05427	1.28859	-0.26758
7601	764	6	NCGC00244252-01	TG-101348	Jak2 Inhibitor	NCGC00250412-19	JQ1	Brd4 Inhibitor	Good	0.992334	67.8428	14	-180.695	65005.9	-10.9356	0.91653	0.91653	0.06612	-1.87307
7601	765	6	NCGC00242478-02	Alvespimycin hydrochloride	Heat Shock Protein 90 (hsp90) Inhibitor	NCGC00250412-19	JQ1	Brd4 Inhibitor	Good	0.974133	77.3631	19	-331.412	53653.4	-21.8195	0.87539	0.82925	0.15407	-2.42626
7601	766	6	NCGC00161410-02	CCT-018159	Heat Shock Protein 90 (hsp90) Inhibitor	NCGC00250412-19	JQ1	Brd4 Inhibitor	Good	0.996383	66.7514	15	-214.587	65151.3	-14.3146	0.92163	0.92163	0	-2.14587
7601	767	6	NCGC00247877-01	CNF-2024	Heat Shock Protein 90 (hsp90) Inhibitor	NCGC00250412-19	JQ1	Brd4 Inhibitor	Good	0.997153	77.6979	18	-370.986	55165.8	-26.0242	0.87266	0.81289	0.19108	-2.60864
7601	768	6	NCGC00247878-01	NVP-AUY922	Heat Shock Protein 90 (hsp90) Inhibitor	NCGC00250412-19	JQ1	Brd4 Inhibitor	Good	0.992334	74.5218	23	-381.658	38406.3	-22.3532	0.79214	0.7187	0.05273	-2.53594
7601	769	6	NCGC00346633-01	SNX-2112	Heat Shock Protein 90 (hsp90) Inhibitor	NCGC00250412-19	JQ1	Brd4 Inhibitor	Good	0.847835	76.6712	20	-379.167	46852	-27.9196	0.89922	0.78984	0.25019	-2.25743
7601	770	6	NCGC00346640-01	SNX-5422	Heat Shock Protein 90 (hsp90) Inhibitor	NCGC00250412-19	JQ1	Brd4 Inhibitor	Good	0.99387	74.0905	24	-481.734	50499.6	-34.1715	0.8293	0.74058	0	-3.06677
7601	771	6	NCGC00346685-01	KW-2478	Heat Shock Protein 90 (hsp90) Inhibitor	NCGC00250412-19	JQ1	Brd4 Inhibitor	Good	0.970727	51.3787	19	-176.118	47868.7	-13.1091	0.9322	0.89619	0.21501	-0.94594
7601	772	6	NCGC00346643-01	Geldanamycin	Heat Shock Protein 90 (hsp90) Inhibitor	NCGC00250412-19	JQ1	Brd4 Inhibitor	Good	0.988073	66.3483	19	-169.796	42600.3	-16.8193	0.94908	0.90156	0.13888	-0.89115
7601	773	6	NCGC00163424-03	Tanespimycin	Heat Shock Protein 90 (hsp90) Inhibitor	NCGC00250412-19	JQ1	Brd4 Inhibitor	Good	0.98561	69.7107	15	-199.105	56167.2	-17.9854	0.94465	0.91343	0.38279	-1.7865
7601	774	6	NCGC00346438-01	Retaspimycin	Heat Shock Protein 90 (hsp90) Inhibitor	NCGC00250412-19	JQ1	Brd4 Inhibitor	Good	0.961485	69.5512	15	-198.406	57188.9	-17.348	0.92896	0.90547	0.1786	-1.65442
7601	775	6	NCGC00346678-01	Ganetespib (STA-9090)	Heat Shock Protein 90 (hsp90) Inhibitor	NCGC00250412-19	JQ1	Brd4 Inhibitor	Good	0.976352	61.879	21	-243.15	33624.2	-17.7742	0.95269	0.8168	0.4641	-1.04433
7601	776	6	NCGC00346674-01	Onalespib	Heat Shock Protein 90 (hsp90) Inhibitor	NCGC00250412-19	JQ1	Brd4 Inhibitor	Good	0.981172	73.5979	17	-247.448	43333.3	-22.2718	0.97139	0.88208	0.33071	-1.26566
7601	777	6	NCGC00178913-04	Tripterin	Heat Shock Protein 90 (hsp90) Inhibitor	NCGC00250412-19	JQ1	Brd4 Inhibitor	Good	0.997605	70.4234	20	-208.181	43151.6	-20.9716	0.96484	0.91787	0.43844	-1.56764
7601	778	6	NCGC00247879-01	VER-82576	Heat Shock Protein 90 (hsp90) Inhibitor	NCGC00250412-19	JQ1	Brd4 Inhibitor	Good	0.95494	63.7784	11	-89.0808	54772.9	-10.7568	1.01599	0.97773	0.70899	-0.78618
7601	779	6	NCGC00161630-02	Novobiocin sodium	Heat Shock Protein 90 (hsp90) Inhibitor	NCGC00250412-19	JQ1	Brd4 Inhibitor	Good	0.824374	76.6766	1	164.781	53812.8	8.48732	1.0876	1.0876	1.68207	-0.03426
7601	780	6	NCGC00183656-05	Elesclomol (STA-4783)	Copper Chelator	NCGC00250412-19	JQ1	Brd4 Inhibitor	Good	0.970785	64.7648	16	-165.552	47116.9	-16.9411	0.92456	0.89561	0.56457	-1.25507
7601	781	6	NCGC00263143-01	VER-155008	Heat Shock Protein 70 (hsp70) Inhibitor	NCGC00250412-19	JQ1	Brd4 Inhibitor	Good	0.975123	80.0758	2	90.2903	52856.8	0.39987	1.04043	1.04043	0.95597	-0.05307
7601	782	6	NCGC00345802-01	ACY-1215	HDAC Inhibitor	NCGC00250412-19	JQ1	Brd4 Inhibitor	Good	0.95494	55.4834	8	-34.1577	53051.3	-10.0089	0.99865	0.97996	0.59639	-0.40856
7601	783	6	NCGC00345786-01	Compound 7	HDAC Inhibitor	NCGC00250412-19	JQ1	Brd4 Inhibitor	Good	0.98703	78.1327	1	214.54	50928.2	6.75017	1.12029	1.12029	2.17214	-0.02675
7601	784	6	NCGC00346840-01	Tubacin	HDAC Inhibitor	NCGC00250412-19	JQ1	Brd4 Inhibitor	Good	0.952423	59.4845	15	-155.431	59503.2	-12.0508	0.948	0.93027	0.11132	-1.1792
7601	785	6	NCGC00263606-03	Tubastatin A	HDAC Inhibitor	NCGC00250412-19	JQ1	Brd4 Inhibitor	Good	0.99387	42.4871	7	15.9736	58991.5	0	0.99399	0.99399	0.48023	-0.3205
7601	786	6	NCGC00250390-01	ISOX	HDAC Inhibitor	NCGC00250412-19	JQ1	Brd4 Inhibitor	Good	0.995234	62.1908	15	-161.164	50307.8	-15.6113	0.92754	0.90273	0.5012	-1.37774
7601	787	6	NCGC00168085-02	Vorinostat (SAHA)	HDAC Inhibitor	NCGC00250412-19	JQ1	Brd4 Inhibitor	Good	0.972361	55.6991	9	-29.858	50710.8	-8.48973	0.99402	0.97578	0.68599	-0.51116
7601	788	6	NCGC00087387-03	Droxinostat	HDAC Inhibitor	NCGC00250412-19	JQ1	Brd4 Inhibitor	Good	0.97627	48.8236	7	23.3091	53398.8	0	0.99929	0.99627	0.63107	-0.31954
7601	789	6	NCGC00263153-05	AR-42	HDAC Inhibitor	NCGC00250412-19	JQ1	Brd4 Inhibitor	Good	0.992334	66.7019	13	-112.322	43147.4	-14.5462	0.99138	0.94595	0.80676	-0.81512
7601	790	6	NCGC00263155-01	Belinostat	HDAC Inhibitor	NCGC00250412-19	JQ1	Brd4 Inhibitor	Good	0.987024	73.682	17	-268.857	54579.2	-21.4514	0.88215	0.8605	0.13809	-2.24925
7601	791	6	NCGC00263182-02	Mocetinostat	HDAC Inhibitor	NCGC00250412-19	JQ1	Brd4 Inhibitor	Good	0.864848	65.9115	19	-366.994	59139.4	-24.3392	0.83467	0.81377	0.12528	-3.20938
7601	792	6	NCGC00263117-02	Panobinostat	HDAC Inhibitor	NCGC00250412-19	JQ1	Brd4 Inhibitor	Good	0.991554	77.9038	21	-210.046	32664.2	-8.17077	0.82188	0.76934	0.38399	-1.61407
7601	793	6	NCGC00346891-01	Pyroxamide	HDAC Inhibitor	NCGC00250412-19	JQ1	Brd4 Inhibitor	Good	0.990205	78.856	16	-275.803	60282.3	-22.6811	0.91265	0.89253	0.02416	-2.31449
7601	794	6	NCGC00263136-03	Pracinostat	HDAC Inhibitor	NCGC00250412-19	JQ1	Brd4 Inhibitor	Medium	0.65935	68.0912	12	-123.149	52274	-10.0632	0.98811	0.95	0.40494	-0.78037
7601	795	6	NCGC00263220-02	Romidepsin	HDAC Inhibitor	NCGC00250412-19	JQ1	Brd4 Inhibitor	Good	0.99387	59.4658	18	-38.7108	22391	-2.7004	1.00369	0.97835	0.62005	-0.26952
7601	796	6	NCGC00263617-05	M-344	HDAC Inhibitor	NCGC00250412-19	JQ1	Brd4 Inhibitor	Good	0.992886	73.6952	17	-249.967	53149	-17.6046	0.92393	0.88877	0.07162	-1.77833
7601	797	6	NCGC00346743-01	Givinostat hydrochloride	HDAC Inhibitor	NCGC00250412-19	JQ1	Brd4 Inhibitor	Good	0.974133	72.1011	15	-213.718	51072.7	-20.8745	0.92947	0.90378	0.1228	-1.49187
7601	798	6	NCGC00346534-01	MC-1568	HDAC Inhibitor	NCGC00250412-19	JQ1	Brd4 Inhibitor	Good	0.974133	53.2929	7	-14.0458	62670.8	0	0.99268	0.99268	0.29447	-0.43493
7601	799	6	NCGC00345492-02	PCI-34051	HDAC Inhibitor	NCGC00250412-19	JQ1	Brd4 Inhibitor	Good	0.996383	64.2745	15	-151.544	65032.9	-11.2297	0.94273	0.94273	0.01269	-1.52813
7601	800	6	NCGC00346948-01	Oxamflatin	HDAC Inhibitor	NCGC00250412-19	JQ1	Brd4 Inhibitor	Good	0.972608	69.2853	15	-234.094	56647.4	-25.0585	0.92788	0.89443	0.18936	-1.69139
7601	801	6	NCGC00182052-03	SRT-1720	Histone Deacetylase/SIRT1 Activator	NCGC00250412-19	JQ1	Brd4 Inhibitor	Good	0.974133	67.9892	14	-243.913	64764.8	-13.9221	0.91233	0.89727	0.07206	-2.25107
7601	802	6	NCGC00017344-06	Fisetin	Histone Deacetylase/SIRT1 Activator	NCGC00250412-19	JQ1	Brd4 Inhibitor	Good	0.974133	68.2808	16	-211.005	66246	-13.0631	0.91951	0.91951	0	-2.11005
7601	803	6	NCGC00090504-10	Isoliquiritigenin	Histone Deacetylase/SIRT1 Activator	NCGC00250412-19	JQ1	Brd4 Inhibitor	Good	0.974133	70.4866	13	-120.814	63433.6	-14.2917	0.95903	0.95903	0.41376	-1.6219
7601	804	6	NCGC00242458-01	Selisistat	Histone Deacetylase SIRT1 Inhibitor	NCGC00250412-19	JQ1	Brd4 Inhibitor	Good	0.970785	64.4904	13	-52.8946	62816.3	-5.28201	0.98563	0.98563	0.25056	-0.77951
7601	805	6	NCGC00347936-01	Ak-7	Histone Deacetylase SIRT2 Inhibitor	NCGC00250412-19	JQ1	Brd4 Inhibitor	Medium	0.463952	63.8625	10	20.375	59841	-1.30975	1.02025	1.02025	0.677	-0.47325
7601	806	6	NCGC00091281-07	Daminozide	KDM2/7 Histone Demethylases Inhibitor	NCGC00250412-19	JQ1	Brd4 Inhibitor	Good	0.79229	51.604	19	-132.983	33907.1	-8.42306	1.13521	0.85449	1.14983	-0.07388
7601	807	6	NCGC00347943-01	GSK-J1	H3K27 Histone Demethylases UTX and JMJD3 Inhibitor	NCGC00250412-19	JQ1	Brd4 Inhibitor	Medium	0.688447	48.3169	16	-72.9709	36818.8	-9.43795	1.14878	0.94229	1.29437	-0.03238
7601	808	6	NCGC00347951-01	LSD1-C76	Lysine Specific Demethylase 1 (LSD1) Inhibitor	NCGC00250412-19	JQ1	Brd4 Inhibitor	Good	0.863102	60.0857	16	-66.8492	36916.7	-8.00724	1.07559	0.94526	1.33233	-0.40104
7601	809	6	NCGC00344623-02	UNC-1215	L3MBTL3 methyllysine (Kme) reader domain Inhibitor	NCGC00250412-19	JQ1	Brd4 Inhibitor	Good	0.797068	59.6692	20	-240.182	43616.2	-19.8481	0.90105	0.81367	0.2302	-1.34593
7601	810	6	NCGC00347957-01	UNC-669	L3MBTL3 methyllysine (Kme) reader domain Inhibitor	NCGC00250412-19	JQ1	Brd4 Inhibitor	Good	0.968119	57.279	18	-123.369	43257	-10.3795	1.0792	0.93276	1.03192	-0.37139
7601	811	6	NCGC00165833-04	Entinostat	HDAC Inhibitor	NCGC00250412-19	JQ1	Brd4 Inhibitor	Good	0.966233	59.5621	18	-123.583	36502.2	-9.07923	1.09629	0.93096	0.99596	-0.50224
7601	812	6	NCGC00162453-10	Trichostatin A	HDAC Inhibitor	NCGC00250412-19	JQ1	Brd4 Inhibitor	Good	0.882411	51.8211	23	-186.901	29152.7	-11.0457	0.94126	0.84282	0.26197	-0.86016
7601	813	6	NCGC00346487-01	Quisinostat	HDAC Inhibitor	NCGC00250412-19	JQ1	Brd4 Inhibitor	Good	0.816945	73.0967	20	-154.867	24674.4	-16.5038	0.80073	0.76475	0.40269	-1.20152
7601	814	6	NCGC00346486-01	Abexinostat	HDAC Inhibitor	NCGC00250412-19	JQ1	Brd4 Inhibitor	Good	0.975975	66.0192	16	-152.484	45771	-11.6737	0.96343	0.94048	0.15685	-0.92763
7601	815	6	NCGC00345539-02	Dacinostat	HDAC Inhibitor	NCGC00250412-19	JQ1	Brd4 Inhibitor	Good	0.944847	70.1951	20	-177.379	32503.8	-11.7807	0.86348	0.83477	0.20916	-1.24262
7601	816	6	NCGC00263121-01	MG-149	Histone acetyltransferase Inhibitor	NCGC00250412-19	JQ1	Brd4 Inhibitor	Good	0.976952	89.9654	18	-276.872	55939	-22.1345	0.89851	0.89512	0.06307	-2.75825
7601	817	6	NCGC00250404-01	Veliparib	PARP Inhibitor	NCGC00250412-19	JQ1	Brd4 Inhibitor	Good	0.970993	73.4368	16	-165.585	58877.4	-11.7402	0.92068	0.91892	0.0124	-1.63159
7601	818	6	NCGC00238451-01	Olaparib	PARP Inhibitor	NCGC00250412-19	JQ1	Brd4 Inhibitor	Good	0.972608	71.6344	15	-192.374	58208.6	-16.9294	0.91699	0.89712	0.21615	-1.74665
7601	819	6	NCGC00346435-01	Niraparib	PARP Inhibitor	NCGC00250412-19	JQ1	Brd4 Inhibitor	Good	0.974133	75.8821	15	-229.595	61976.4	-22.1866	0.89993	0.89448	0.14957	-2.33896
7601	820	6	NCGC00168108-02	AG-14361	PARP Inhibitor	NCGC00250412-19	JQ1	Brd4 Inhibitor	Good	0.973923	65.9584	13	-101.009	62607.8	-11.2697	0.96379	0.96379	0.05044	-1.06053
7601	821	6	NCGC00263173-03	Rucaparib	PARP Inhibitor	NCGC00250412-19	JQ1	Brd4 Inhibitor	Good	0.974133	61.8122	9	-53.0753	56858.8	-3.97823	0.96664	0.96664	0.21817	-0.74892
7601	822	6	NCGC00263096-01	Iniparib	PARP Inhibitor	NCGC00250412-19	JQ1	Brd4 Inhibitor	Good	0.974133	55.7421	8	-34.4767	57990.9	-2.79745	0.97748	0.97748	0.26298	-0.60775
7601	823	6	NCGC00346576-01	A-966492	PARP Inhibitor	NCGC00250412-19	JQ1	Brd4 Inhibitor	Good	0.970785	74.0843	10	-20.28	56785.7	-5.30846	0.99432	0.99432	0.27161	-0.47442
7601	824	6	NCGC00015034-02	INO-1001	PARP Inhibitor	NCGC00250412-19	JQ1	Brd4 Inhibitor	Good	0.813112	47.0812	5	-21.3041	59324.7	0	0.96985	0.96985	0.4761	-0.68914
7601	825	6	NCGC00249611-03	Ixazomib	Proteasome Inhibitor	NCGC00250412-19	JQ1	Brd4 Inhibitor	Good	0.777774	74.4561	14	-169.794	42214.4	-6.27148	0.88281	0.85391	0.61227	-1.49453
7601	826	6	NCGC00249613-03	Carfilzomib	Proteasome Inhibitor	NCGC00250412-19	JQ1	Brd4 Inhibitor	Good	0.743982	95.7853	21	-521.088	62701.7	-27.1738	0.72393	0.69399	0.00525	-4.31257
7601	827	6	NCGC00242506-02	Bortezomib	Proteasome Inhibitor	NCGC00250412-19	JQ1	Brd4 Inhibitor	Good	0.976759	77.728	17	-137.787	54960.7	-11.9706	0.93958	0.91724	0.41577	-1.04326
7601	828	6	NCGC00344630-01	Marizomib	Proteasome Inhibitor	NCGC00250412-19	JQ1	Brd4 Inhibitor	Good	0.961196	77.3664	23	-247.319	32984.3	-7.07403	0.829	0.76773	0.04348	-1.59703
7601	829	6	NCGC00249612-01	Ixazomib citrate	Proteasome Inhibitor	NCGC00250412-19	JQ1	Brd4 Inhibitor	Good	0.799963	86.6101	17	-240.273	43621.8	-14.2673	0.90791	0.87222	0.15128	-1.69716
7601	830	6	NCGC00161679-01	MG-132	Proteasome Inhibitor	NCGC00250412-19	JQ1	Brd4 Inhibitor	Good	0.99387	67.3567	17	-203.084	50118.5	-14.6889	0.91841	0.90664	0.02722	-1.50147
7601	831	6	NCGC00345815-01	MG-115	Proteasome Inhibitor	NCGC00250412-19	JQ1	Brd4 Inhibitor	Good	0.904282	74.0841	16	-224.591	52322.9	-17.8382	0.95388	0.91597	0.11367	-1.43898
7601	832	6	NCGC00346469-01	Delanzomib	Proteasome Inhibitor	NCGC00250412-19	JQ1	Brd4 Inhibitor	Good	0.96969	87.9812	19	-166.477	29914.4	-6.08264	0.91548	0.86377	0.35039	-1.0711
7601	833	6	NCGC00024594-01	Calpeptin	Proteasome Inhibitor	NCGC00250412-19	JQ1	Brd4 Inhibitor	Medium	0.65027	56.4949	10	-103.542	68807.2	-11.3394	0.96519	0.96519	0.2701	-1.30552
7601	834	6	NCGC00345799-01	Oprozomib	Proteasome Inhibitor	NCGC00250412-19	JQ1	Brd4 Inhibitor	Medium	0.819548	56.5305	24	-227.303	27789.3	-12.0364	0.80811	0.72612	0.4831	-1.27598
7601	835	6	NCGC00346884-01	Eeyarestatin I	Inhibitor of endoplasmic reticulum associated protein degradation	NCGC00250412-19	JQ1	Brd4 Inhibitor	Good	0.825555	82.2501	12	121.709	45631.4	-10.9406	1.11231	1.09292	2.56997	-1.14123
7601	836	6	NCGC00263175-01	Tosedostat	Aminopeptidase N Inhibitor	NCGC00250412-19	JQ1	Brd4 Inhibitor	Medium	0.839196	75.4381	5	245.056	47321.5	5.65236	1.17398	1.15869	2.81027	-0.17893
7601	837	6	NCGC00346895-01	Amastatin	cytosolic leucine aminopeptidase Inhibitor	NCGC00250412-19	JQ1	Brd4 Inhibitor	Medium	0.87141	65.963	3	306.379	48884.1	9.86172	1.1813	1.16826	3.27329	-0.02778
7601	838	6	NCGC00346807-01	LRRK2-IN-1	LRRK2 Inhibitor	NCGC00250412-19	JQ1	Brd4 Inhibitor	Medium	0.842765	73.5905	4	239.109	50164.9	1.27982	1.15147	1.14258	2.6045	-0.09725
7601	839	6	NCGC00347944-01	Hg-10-102-01	LRRK2 Inhibitor	NCGC00250412-19	JQ1	Brd4 Inhibitor	Medium	0.839917	72.2006	1	436.248	46161.2	8.2249	1.25835	1.24233	4.53916	-0.00626
7601	840	6	NCGC00242597-01	Saxagliptin	DPP-IV Inhibitor	NCGC00250412-19	JQ1	Brd4 Inhibitor	Good	0.776623	62.4111	4	377.698	47565.6	13.4978	1.23457	1.22988	3.91555	-0.0939
7601	841	6	NCGC00346655-01	Linagliptin	DPP-IV Inhibitor	NCGC00250412-19	JQ1	Brd4 Inhibitor	Good	0.822192	58.593	19	-191.746	41745	-18.5298	1.00488	0.87932	0.55668	-0.64991
7601	842	6	NCGC00178734-03	Sitagliptin	DPP-IV Inhibitor	NCGC00250412-19	JQ1	Brd4 Inhibitor	Good	0.975279	58.9987	17	-133.223	42919.4	-11.4536	1.07222	0.93677	0.79467	-0.29152
7601	843	6	NCGC00343773-01	YW3-56	Peptidylarginine Deiminase (PAD) Inhibitor	NCGC00250412-19	JQ1	Brd4 Inhibitor	Good	0.949608	59.475	19	-201.918	42905.8	-12.768	0.94722	0.85552	0.45122	-0.89892
7601	844	6	NCGC00345056-01	Vidofludimus	DHODH Inhibitor	NCGC00250412-19	JQ1	Brd4 Inhibitor	Good	0.826234	57.4055	20	-128.821	43282	-11.5812	1.02358	0.93115	0.74412	-0.6035
7601	845	6	NCGC00263218-02	Teriflunomide	DHODH Inhibitor	NCGC00250412-19	JQ1	Brd4 Inhibitor	Good	0.964194	48.293	20	-121.214	39751.3	-8.99632	1.06228	0.91191	0.9094	-0.13515
7601	846	6	NCGC00346932-01	SB-3CT	MMP2/9 Inhibitor	NCGC00250412-19	JQ1	Brd4 Inhibitor	Good	0.95721	59.3047	20	-164.831	41482.3	-11.3782	1.00864	0.90098	0.61334	-0.66687
7601	847	6	NCGC00263127-01	PD-166793	MMP13 Inhibitor	NCGC00250412-19	JQ1	Brd4 Inhibitor	Good	0.972608	67.6076	23	-286.741	44976.2	-22.8107	0.89895	0.81314	0.18641	-1.54648
7601	848	6	NCGC00167801-01	CL-82198	MMP13 Inhibitor	NCGC00250412-19	JQ1	Brd4 Inhibitor	Good	0.979253	73.6641	13	-147.286	60238.3	-13.2091	0.93364	0.92871	0.14301	-1.51342
7601	849	6	NCGC00346877-01	Batimastat	Matrix Metalloproteinase Inhibitor	NCGC00250412-19	JQ1	Brd4 Inhibitor	Good	0.977869	74.3695	16	-172.566	56494.7	-12.8444	0.92131	0.91814	0.04401	-1.69792
7601	850	6	NCGC00016246-12	Chlorhexidine	N-Acetyltransferase Eis (Mycobacterium tuberculosis) Inhibitor	NCGC00250412-19	JQ1	Brd4 Inhibitor	Good	0.977869	76.0216	16	-235.211	57063.5	-16.6758	0.88848	0.87773	0.02742	-2.16142
7601	851	6	NCGC00345816-01	GM-1489	MMP Inhibitor	NCGC00250412-19	JQ1	Brd4 Inhibitor	Good	0.979253	76.3401	12	-48.1612	54488.3	-12.8924	0.98699	0.98228	0.51296	-0.87912
7601	852	6	NCGC00345817-01	Ilomastat	MMP Inhibitor	NCGC00250412-19	JQ1	Brd4 Inhibitor	Good	0.976952	77.7359	14	-155.075	57134.6	-11.0261	0.92334	0.92041	0.10097	-1.59032
7601	853	6	NCGC00161602-05	Doxycycline	Matrix Metalloproteinase (MMP) Inhibitor	NCGC00250412-19	JQ1	Brd4 Inhibitor	Good	0.974133	71.6822	14	-127.89	57220.1	-9.12689	0.92236	0.91841	0.27166	-1.4675
7601	854	6	NCGC00167751-03	SSR-69071	Leukocyte Elastase Inhibitor	NCGC00250412-19	JQ1	Brd4 Inhibitor	Good	0.974133	71.0969	11	-90.264	58720.5	-8.79866	0.9606	0.95476	0.40414	-1.19888
7601	855	6	NCGC00346934-01	Sivelestat	Leukocyte Elastase Inhibitor	NCGC00250412-19	JQ1	Brd4 Inhibitor	Good	0.974133	57.9459	12	-65.0242	62766	-8.639	0.97068	0.97068	0.11229	-0.76253
7601	856	6	NCGC00015144-04	O6-Benzylguanine	MGMT Inhibitor	NCGC00250412-19	JQ1	Brd4 Inhibitor	Good	0.959288	76.4679	14	-110.152	60270.6	-8.80069	0.96343	0.96343	0.0538	-1.15532
7601	857	6	NCGC00181767-01	Tolcapone	catechol-O-methyltransferase (COMT)	NCGC00250412-19	JQ1	Brd4 Inhibitor	Good	0.974133	71.337	15	-117.414	59753.1	-4.5482	0.94573	0.94573	0	-1.17414
7601	858	6	NCGC00014891-03	RG-108	DNA Methyltransferase (DNMT) Inhibitor	NCGC00250412-19	JQ1	Brd4 Inhibitor	Good	0.975486	76.0344	15	-157.596	60823.3	-13.3028	0.93452	0.93452	0	-1.57596
7601	859	6	NCGC00090851-09	5-Azacitidine	DNA Methyltransferase (DNMT) Inhibitor	NCGC00250412-19	JQ1	Brd4 Inhibitor	Good	0.979253	80.1843	16	-276.103	60875.2	-21.3921	0.89468	0.88057	0.05508	-2.55379
7601	860	6	NCGC00166088-05	Decitabine	DNA Methyltransferase (DNMT) Inhibitor	NCGC00250412-19	JQ1	Brd4 Inhibitor	Good	0.972608	78.1399	18	-256.011	59243.5	-18.5931	0.88108	0.88108	0	-2.56011
7601	861	6	NCGC00346830-01	NSC-48006	DNA Methyltransferase (DNMT) Inhibitor	NCGC00250412-19	JQ1	Brd4 Inhibitor	Good	0.98703	59.7529	22	-325.124	64207.4	-18.9264	0.85435	0.83906	0	-2.89627
7601	862	6	NCGC00185850-02	BIX-01294	EHMT2 Inhibitor	NCGC00250412-19	JQ1	Brd4 Inhibitor	Good	0.974133	61.076	11	-95.7169	60579.2	-2.57238	0.98616	0.96704	0.38364	-0.83219
7601	863	6	NCGC00189220-05	UNC-0638	EHMT2 Inhibitor	NCGC00250412-19	JQ1	Brd4 Inhibitor	Good	0.974133	63.8316	14	-112.242	63992.3	-5.16714	0.95169	0.95169	0.00121	-1.12363
7601	864	6	NCGC00347286-01	GSK-126	EZH2 Inhibitor	NCGC00250412-19	JQ1	Brd4 Inhibitor	Good	0.98186	67.1368	15	-78.6142	61847.3	-4.99778	0.97191	0.97191	0.0365	-0.82264
7601	865	6	NCGC00344622-02	SGC-0946	DOT1L Inhibitor	NCGC00250412-19	JQ1	Brd4 Inhibitor	Good	0.98186	68.5182	9	-14.8462	58916.6	-2.10013	0.99153	0.99153	0.17669	-0.32515
7601	866	6	NCGC00250412-01	JQ1	Brd4 Inhibitor	NCGC00250412-19	JQ1	Brd4 Inhibitor	Good	0.972608	68.1251	13	-86.1865	61691.5	-8.17315	0.9666	0.9666	0.08029	-0.94216
7601	867	6	NCGC00344588-01	I-BET151	Brd4 Inhibitor	NCGC00250412-19	JQ1	Brd4 Inhibitor	Good	0.959288	64.0746	16	-128.982	60671.3	-9.62041	0.94502	0.93857	0.06566	-1.21937
7601	868	6	NCGC00263621-02	I-BET762	Brd4 Inhibitor	NCGC00250412-19	JQ1	Brd4 Inhibitor	Medium	0.830306	57.3993	6	88.2819	63476.7	0	1.03521	1.03521	1.06035	-0.17753
7601	869	6	NCGC00345173-01	GSK-525768	Brd4 Inhibitor	NCGC00250412-19	JQ1	Brd4 Inhibitor	Medium	0.842765	67.6505	2	343.693	45676.1	7.00987	1.23828	1.20991	3.81716	-0.02285
7601	870	6	NCGC00185090-03	NCGC00185090-04	APE1 inhibitor	NCGC00250412-19	JQ1	Brd4 Inhibitor	Medium	0.836074	69.471	3	353.626	44058.3	12.4209	1.28418	1.2521	3.89454	-0.03821
7601	871	6	NCGC00189393-03	NCGC00189393	BLM Inhibitor	NCGC00250412-19	JQ1	Brd4 Inhibitor	Medium	0.842765	55.9012	2	396.293	44302.9	8.77896	1.30459	1.26445	4.42086	0
7601	872	6	NCGC00247866-04	NCGC00247866	BLM Inhibitor	NCGC00250412-19	JQ1	Brd4 Inhibitor	Medium	0.711187	72.692	3	313.02	46275	5.33821	1.24258	1.20742	3.56768	-0.08514
7601	873	6	NCGC00241036-02	NCGC00241036	JMJ Inhibitor	NCGC00250412-19	JQ1	Brd4 Inhibitor	Medium	0.858386	52.011	3	279.856	47738.2	6.46881	1.21411	1.18225	3.30104	0
7601	874	6	NCGC00183808-06	ML324	JMJ Inhibitor	NCGC00250412-19	JQ1	Brd4 Inhibitor	Medium	0.739811	69.9868	3	404.32	43992.4	12.9916	1.32588	1.28423	4.45168	-0.04603
7601	875	6	NCGC00250406-01	Tipifarnib	Farnesyltransferase Inhibitor	NCGC00250412-19	JQ1	Brd4 Inhibitor	Good	0.992886	67.3775	22	-334.599	47230.1	-27.9134	0.87874	0.77305	0.32805	-2.08323
7601	876	6	NCGC00346707-01	Lonafarnib	Farnesyltransferase Inhibitor	NCGC00250412-19	JQ1	Brd4 Inhibitor	Good	0.917284	72.9653	22	-327.532	47004.5	-23.0686	0.85872	0.80679	0.02728	-2.15574
7601	877	6	NCGC00242489-01	LG-100268	RXR Agonist	NCGC00250412-19	JQ1	Brd4 Inhibitor	Good	0.960218	80.565	21	-296.812	54953.9	-22.634	0.86331	0.84785	0.04462	-2.64013
7601	878	6	NCGC00347937-01	AR-7	RARalpha Antagonist	NCGC00250412-19	JQ1	Brd4 Inhibitor	Good	0.976352	76.751	21	-211.373	52971.7	-13.4148	0.89985	0.88555	0.00217	-1.82821
7601	879	6	NCGC00092284-03	CD 437	Unknown	NCGC00250412-19	JQ1	Brd4 Inhibitor	Good	0.960218	72.3065	19	-224.75	48428.5	-17.2186	0.87927	0.85288	0.13064	-1.75744
7601	880	6	NCGC00242477-01	AC-261066	RARbeta2 Agonist	NCGC00250412-19	JQ1	Brd4 Inhibitor	Good	0.992886	80.1462	17	-216.549	55006.8	-17.1036	0.92334	0.9001	0.29586	-1.98722
7601	881	6	NCGC00090752-08	Fenretinide	RARbeta/gamma Agonist	NCGC00250412-19	JQ1	Brd4 Inhibitor	Good	0.969981	71.9829	19	-254.845	50423.1	-21.4773	0.8658	0.84302	0.14409	-2.15399
7601	882	6	NCGC00094358-17	Isotretinoin	Retinoid RAR Agonist	NCGC00250412-19	JQ1	Brd4 Inhibitor	Good	0.974133	73.1611	22	-322.618	55034.2	-20.6656	0.87026	0.8407	0.07761	-2.66031
7601	883	6	NCGC00167525-03	Tazarotene	Retinoid RAR Agonist	NCGC00250412-19	JQ1	Brd4 Inhibitor	Good	0.976952	64.8173	11	-68.8509	59610.5	-6.27128	0.95437	0.95437	0.34096	-1.02947
7601	884	6	NCGC00181111-01	Tamibarotene	Retinoid RAR Agonist	NCGC00250412-19	JQ1	Brd4 Inhibitor	Good	0.974133	70.8922	16	-131.52	57485.9	-11.3007	0.94124	0.94124	0.04466	-1.35986
7601	885	6	NCGC00181016-03	Bexarotene	Retinoid RXR Agonist	NCGC00250412-19	JQ1	Brd4 Inhibitor	Good	0.974133	75.0028	17	-176.808	60423	-10.6538	0.92534	0.92534	0	-1.76808
7601	886	6	NCGC00017280-22	Tretinoin	Retinoid RORbeta Ligand	NCGC00250412-19	JQ1	Brd4 Inhibitor	Good	0.976952	72.6111	17	-130.902	59907.2	-7.29363	0.93882	0.93882	0	-1.30902
7601	887	6	NCGC00022848-06	Hydrocortisone	immunosuppressant	NCGC00250412-19	JQ1	Brd4 Inhibitor	Good	0.974133	79.4846	11	-51.3284	57057.6	-3.62324	0.98471	0.98471	0.16489	-0.67818
7601	888	6	NCGC00093704-11	Cyclosporine A	immunosuppressant	NCGC00250412-19	JQ1	Brd4 Inhibitor	Good	0.972608	75.4425	15	-177.041	61566.4	-11.269	0.92476	0.92476	0	-1.77041
7601	889	6	NCGC00015060-19	Azathioprine	Purine Antagonist	NCGC00250412-19	JQ1	Brd4 Inhibitor	Good	0.974133	65.204	15	-196.143	65698.4	-15.1089	0.91787	0.91211	0.0917	-1.88467
7601	890	6	NCGC00346701-01	Laquinimod	Immunomodulators	NCGC00250412-19	JQ1	Brd4 Inhibitor	Good	0.974133	58.424	12	-128.557	65421	-9.82406	0.93676	0.93676	0.03128	-1.31685
7601	891	6	NCGC00016456-12	5,7-Dihydroxyflavone	Antiinflammatory Drug	NCGC00250412-19	JQ1	Brd4 Inhibitor	Good	0.974133	66.2176	12	-97.0816	62634.1	-3.97141	0.9438	0.9438	0.12117	-1.09198
7601	892	6	NCGC00346602-01	Lappaconitine	Antiinflammatory alkaloid	NCGC00250412-19	JQ1	Brd4 Inhibitor	Good	0.974133	69.6821	14	-150.003	63457.1	-11.8468	0.93296	0.93296	0.02746	-1.5275
7601	893	6	NCGC00161641-04	Sinomenine	Antiinflammatory opioid	NCGC00250412-19	JQ1	Brd4 Inhibitor	Good	0.974133	72.3766	15	-139.246	61039.1	-10.7106	0.94434	0.94434	0	-1.39246
7601	894	6	NCGC00142605-03	Salicin	Antiinflammatory agent	NCGC00250412-19	JQ1	Brd4 Inhibitor	Good	0.974133	67.2428	11	-65.4893	62553.5	-7.5099	0.97455	0.97455	0.06353	-0.71842
7601	895	6	NCGC00344564-02	Diosmin	Aryl Hydrocarbon Receptor (AhR) Agonist	NCGC00250412-19	JQ1	Brd4 Inhibitor	Good	0.965057	66.06	15	-122.883	63548.3	-7.7367	0.94567	0.94567	0	-1.22883
7601	896	6	NCGC00263553-02	StemRegenin 1	Aryl Hydrocarbon Receptor (AhR) Antagonist	NCGC00250412-19	JQ1	Brd4 Inhibitor	Good	0.98186	60.2592	10	-111.103	70661.6	-9.64029	0.96226	0.96226	0	-1.11103
7601	897	6	NCGC00346737-01	Genistin	Lipid lowering agents	NCGC00250412-19	JQ1	Brd4 Inhibitor	Good	0.952423	55.4427	6	22.1289	66584.2	-1.29612	1.00066	1.00066	0.54685	-0.32556
7601	898	6	NCGC00163540-03	Hesperetin	Lipid Lowering Agents	NCGC00250412-19	JQ1	Brd4 Inhibitor	Good	0.880464	58.5809	9	-15.7417	62984.8	-2.45883	0.99539	0.99539	0.24515	-0.40256
7601	899	6	NCGC00015578-10	Ketoprofen	non-steroidal antiinflammatory	NCGC00250412-19	JQ1	Brd4 Inhibitor	Good	0.974133	61.3562	12	-54.0503	64631.1	-3.89719	0.98058	0.98058	0.09579	-0.6363
7601	900	6	NCGC00185990-05	Ketorolac	non-steroidal antiinflammatory	NCGC00250412-19	JQ1	Brd4 Inhibitor	Good	0.926937	64.7693	15	-87.3413	64379.3	-5.13055	0.96421	0.96421	0	-0.87341
7601	901	6	NCGC00018157-11	Flurbiprofen	non-steroidal antiinflammatory	NCGC00250412-19	JQ1	Brd4 Inhibitor	Good	0.974133	25.7358	4	5.18616	62855.7	0	0.99651	0.99651	0.29757	-0.24571
7601	902	6	NCGC00015562-24	Indomethacin	Prostaglandin G/H Synthase 2 (PTGS2; COX-2) Inhibitor	NCGC00250412-19	JQ1	Brd4 Inhibitor	Good	0.91473	61.3013	15	-100.44	66038.3	-6.16155	0.95442	0.95442	0	-1.0044
7601	903	6	NCGC00015970-10	Sulindac	ABCC1 Expression Enhancer	NCGC00250412-19	JQ1	Brd4 Inhibitor	Good	0.827811	52.4866	7	-62.6925	70654.3	-1.06763	0.97238	0.97238	0.1759	-0.80282
7601	904	6	NCGC00346667-01	Lornoxicam	non-steroidal antiinflammatory	NCGC00250412-19	JQ1	Brd4 Inhibitor	Medium	0.842434	84.1919	2	394.617	47044.7	7.90336	1.22959	1.22959	4.03543	-0.08926
7601	905	6	NCGC00015067-13	Aspirin	HMG-CoA Reductase Inhibitor	NCGC00250412-19	JQ1	Brd4 Inhibitor	Good	0.817292	74.1182	2	280.129	52341.9	7.92816	1.13398	1.13398	2.87328	-0.072
7601	906	6	NCGC00346710-01	Bindarit	non-steroidal antiinflammatory	NCGC00250412-19	JQ1	Brd4 Inhibitor	Good	0.815787	70.796	3	278.47	53839.4	7.31073	1.12676	1.12349	2.88865	-0.05404
7601	907	6	NCGC00016889-05	Tenoxicam	non-steroidal antiinflammatory	NCGC00250412-19	JQ1	Brd4 Inhibitor	Good	0.970785	79.166	2	312.873	52160.9	8.4678	1.17236	1.16133	3.62861	-0.11478
7601	908	6	NCGC00016611-09	Bufexamac	non-steroidal antiinflammatory	NCGC00250412-19	JQ1	Brd4 Inhibitor	Good	0.817292	75.6003	6	193.846	53536.8	9.20023	1.1113	1.1113	2.25886	-0.3204
7601	909	6	NCGC00346663-01	Geniposidic acid	radioprotectant	NCGC00250412-19	JQ1	Brd4 Inhibitor	Medium	0.806219	64.9467	4	345.584	53275.4	0	1.1375	1.1375	3.60174	-0.1459
7601	910	6	NCGC00015513-09	Histamine dihydrochloride	Histamine Receptor Agonist	NCGC00250412-19	JQ1	Brd4 Inhibitor	Good	0.977869	74.8194	1	405.553	49586.9	10.064	1.24097	1.24097	4.08083	-0.0253
7601	911	6	NCGC00167781-07	Cetirizine hydrochloride	Histamine H1 Receptor Antagonists	NCGC00250412-19	JQ1	Brd4 Inhibitor	Good	0.977869	74.5822	20	-252.497	55091.5	-18.1825	0.90659	0.87832	0.27589	-2.20109
7601	912	6	NCGC00015619-09	Loratadine	Histamine H1 Receptor Antagonists	NCGC00250412-19	JQ1	Brd4 Inhibitor	Good	0.975486	76.3256	19	-241.051	56755	-16.9563	0.90493	0.88838	0.15434	-2.19451
7601	913	6	NCGC00016364-03	Chlorphenamine maleate	Histamine H1 Receptor Antagonists; SNRI	NCGC00250412-19	JQ1	Brd4 Inhibitor	Good	0.983213	72.7088	19	-263.419	58741.3	-17.6985	0.89114	0.87896	0.10382	-2.46854
7601	914	6	NCGC00016672-04	Chloropyramine hydrochloride	Histamine H1 Receptor Antagonists	NCGC00250412-19	JQ1	Brd4 Inhibitor	Good	0.975486	65.8238	14	-131.256	55576.5	-15.321	0.94182	0.93096	0.33192	-1.38551
7601	915	6	NCGC00016710-04	Clemastine fumarate	Histamine H1 Receptor Antagonists	NCGC00250412-19	JQ1	Brd4 Inhibitor	Good	0.972608	77.255	16	-191.403	58221.9	-18.3546	0.94238	0.92852	0.1953	-1.80653
7601	916	6	NCGC00015335-11	Diphenhydramine hydrochloride	Histamine H1 Receptor Antagonist	NCGC00250412-19	JQ1	Brd4 Inhibitor	Good	0.975486	72.8611	19	-286.837	60722.8	-17.2227	0.89172	0.87148	0.14791	-2.57882
7601	917	6	NCGC00015580-08	Ketotifen	Histamine H1 Receptor Antagonist	NCGC00250412-19	JQ1	Brd4 Inhibitor	Good	0.974133	77.0296	20	-364.834	61662.7	-23.0847	0.84243	0.83106	0.11812	-3.5344
7601	918	6	NCGC00015252-13	Cyproheptadine hydrochloride	Histamine H1 Receptor Antagonist	NCGC00250412-19	JQ1	Brd4 Inhibitor	Good	0.974133	61.6795	15	-149.691	62436.5	-9.98515	0.92432	0.92432	0.13656	-1.63347
7601	919	6	NCGC00181013-01	Mizolastine	Histamine H1 Receptor Antagonists	NCGC00250412-19	JQ1	Brd4 Inhibitor	Good	0.974133	70.2952	12	-37.9141	57807.7	-6.34039	0.98115	0.98115	0.23288	-0.61202
7601	920	6	NCGC00177979-03	Azelastine hydrochloride	Histamine H1 Receptor Antagonists	NCGC00250412-19	JQ1	Brd4 Inhibitor	Good	0.970785	73.2024	15	-172.763	61393.5	-9.44782	0.91826	0.91826	0.04516	-1.77279
7601	921	6	NCGC00164550-01	Lafutidine	Histamine H2 Receptor Antagonists	NCGC00250412-19	JQ1	Brd4 Inhibitor	Good	0.974133	71.4299	10	-37.8174	57328.3	-3.97313	0.98583	0.98583	0.05696	-0.43514
7601	922	6	NCGC00018276-03	Famotidine	Histamine H2 Receptor Antagonists	NCGC00250412-19	JQ1	Brd4 Inhibitor	Good	0.974133	67.3263	14	-87.3252	60139.8	-5.48635	0.96526	0.96526	0.02481	-0.89806
7601	923	6	NCGC00346838-01	Secoisolariciresinol	phenylpropanoid	NCGC00250412-19	JQ1	Brd4 Inhibitor	Good	0.974133	68.8623	12	-58.752	61617.7	-4.05082	0.97956	0.97956	0.09385	-0.68137
7601	924	6	NCGC00015870-16	Quercetin	Flavone	NCGC00250412-19	JQ1	Brd4 Inhibitor	Good	0.974133	63.7373	14	-264.223	67669.1	-25.1528	0.88191	0.88191	0.09888	-2.74111
7601	925	6	NCGC00016480-09	Kaempferol	flavanoid	NCGC00250412-19	JQ1	Brd4 Inhibitor	Good	0.974133	65.5166	14	-135.749	64875.6	-12.5708	0.95256	0.95256	0.00324	-1.36072
7601	926	6	NCGC00016024-06	Taxifolin (Dihydroquercetin)	Unknown	NCGC00250412-19	JQ1	Brd4 Inhibitor	Good	0.974133	66.2588	15	-160.011	62836.7	-12.5626	0.9291	0.9291	0	-1.60011
7601	927	6	NCGC00017369-10	Biochanin A	flavanoid	NCGC00250412-19	JQ1	Brd4 Inhibitor	Good	0.970785	67.8322	14	-134.166	65146.9	-12.9511	0.94883	0.94883	0.08822	-1.42988
7601	928	6	NCGC00345813-01	Icaritin	flavone	NCGC00250412-19	JQ1	Brd4 Inhibitor	Good	0.974133	56.6224	6	-15.0918	59933.9	0	0.98886	0.98886	0.21919	-0.37011
7601	929	6	NCGC00159438-02	L-selenomethionine	dietary supplement	NCGC00250412-19	JQ1	Brd4 Inhibitor	Good	0.974133	59.9996	13	-103.991	63478.5	-9.99884	0.9575	0.9575	0.01566	-1.05557
7601	930	6	NCGC00346732-01	Hydroxocobalamin	Vitamin	NCGC00250412-19	JQ1	Brd4 Inhibitor	Good	0.901708	70.4495	13	-129.223	63802.8	-12.6158	0.95789	0.95789	0.06743	-1.35966
7601	931	6	NCGC00262545-02	Vitamin B12	Vitamin	NCGC00250412-19	JQ1	Brd4 Inhibitor	Good	0.974133	57.671	12	-142.148	70897.1	-14.2689	0.9458	0.9458	0	-1.42149
7601	932	6	NCGC00016268-09	Niacin	Nicotinic acid	NCGC00250412-19	JQ1	Brd4 Inhibitor	Good	0.974133	44.809	12	-46.3133	67748.4	-1.72322	0.9762	0.9762	0.10497	-0.5681
7601	933	6	NCGC00093354-09	Niacinamide	Vitamin	NCGC00250412-19	JQ1	Brd4 Inhibitor	Good	0.974133	66.0618	12	-63.3105	64085.9	-7.69516	0.98424	0.98424	0.26304	-0.89615
7601	934	6	NCGC00346610-01	Pantothenic acid	Vitamin	NCGC00250412-19	JQ1	Brd4 Inhibitor	Good	0.970785	63.8094	13	-84.9106	64687.4	-5.74664	0.96802	0.96802	0.12253	-0.97163
7601	935	6	NCGC00016332-03	Riboflavin	Vitamin	NCGC00250412-19	JQ1	Brd4 Inhibitor	Good	0.974133	63.2144	5	52.7745	61691.4	-0.41465	1.02506	1.02506	0.63859	-0.11084
7601	936	6	NCGC00160519-02	Acipimox	Niacin deravitive	NCGC00250412-19	JQ1	Brd4 Inhibitor	Good	0.914132	62.8367	13	-118.05	67723.6	-9.34497	0.95305	0.95305	0.03198	-1.21248
7601	937	6	NCGC00346734-01	Betanin	treatment of lipoprotein diseases	NCGC00250412-19	JQ1	Brd4 Inhibitor	Good	0.912101	57.0416	10	-53.1984	68253.2	-2.75923	0.98258	0.98258	0.0339	-0.56589
7601	938	6	NCGC00167453-02	Clinofibrate	treatment of lipoprotein diseases	NCGC00250412-19	JQ1	Brd4 Inhibitor	Good	0.827811	32.3728	4	21.3378	70256.9	0	1.00494	1.00494	0.37091	-0.15753
7601	939	6	NCGC00346522-01	A-922500	Diacylglycerol Acyltransferase Type 1 (DGAT-1) Inhibitor	NCGC00250412-19	JQ1	Brd4 Inhibitor	Good	0.904842	78.0373	3	195.397	54348.1	3.86762	1.09954	1.09954	2.10425	-0.15028
7601	940	6	NCGC00096081-03	beta-Carotene	Vitamin/Supplement	NCGC00250412-19	JQ1	Brd4 Inhibitor	Good	0.892393	72.4367	1	218.918	58763.7	1.07608	1.08823	1.08823	2.24232	-0.05314
7601	941	6	NCGC00182058-03	Doxercalciferol	Vitamin D Analog	NCGC00250412-19	JQ1	Brd4 Inhibitor	Good	0.98186	64.15	3	186.376	58694.2	2.88641	1.07803	1.07803	1.98844	-0.12468
7601	942	6	NCGC00242511-02	Seocalcitol	Vitamin D Analog	NCGC00250412-19	JQ1	Brd4 Inhibitor	Good	0.934096	68.63	6	84.3998	59932.9	0	1.03821	1.03821	1.17729	-0.33329
7601	943	6	NCGC00161327-05	Calcitriol	Vitamin D Analog	NCGC00250412-19	JQ1	Brd4 Inhibitor	Good	0.925649	65.6194	2	296.811	57144	13.0513	1.14741	1.14741	3.02901	-0.0609
7601	944	6	NCGC00242512-01	methyl jasmonate	cytochrome c release inducer	NCGC00250412-19	JQ1	Brd4 Inhibitor	Good	0.912035	63.5425	3	222.831	59433.5	0	1.08589	1.08589	2.33614	-0.10784
7601	945	6	NCGC00263150-01	Andarine	Selective Androgen Receptor Modulators (SARM)	NCGC00250412-19	JQ1	Brd4 Inhibitor	Good	0.960218	71.3149	2	269.71	59425.5	0	1.10479	1.10479	2.81442	-0.11732
7601	946	6	NCGC00346499-01	Ostarine	Selective Androgen Receptor Modulators (SARM)	NCGC00250412-19	JQ1	Brd4 Inhibitor	Good	0.975486	74.8736	18	-171.584	52144.7	-15.9304	0.94617	0.91108	0.12685	-1.26507
7601	947	6	NCGC00346711-01	Galeterone	Selective Androgen Receptor Modulators (SARM)	NCGC00250412-19	JQ1	Brd4 Inhibitor	Good	0.977869	71.6202	20	-225.212	58210	-15.4758	0.9041	0.89192	0.12553	-2.09488
7601	948	6	NCGC00346736-01	Testosterone cypionate	Androgen Receptor Activator	NCGC00250412-19	JQ1	Brd4 Inhibitor	Medium	0.755779	76.2769	19	-227.454	57765.2	-19.0347	0.91025	0.90093	0.08841	-2.16939
7601	949	6	NCGC00346733-01	Testosterone	Androgen Receptor Agonist	NCGC00250412-19	JQ1	Brd4 Inhibitor	Good	0.972608	85.059	16	-245.535	58693.8	-26.4193	0.8751	0.86606	1.61702	-3.78436
7601	950	6	NCGC00095245-01	Testosterone propionate	Androgen Receptor Agonist	NCGC00250412-19	JQ1	Brd4 Inhibitor	Good	0.975486	63.5673	10	-35.8531	56552.5	-4.34309	0.98733	0.9739	0.62071	-0.70944
7601	951	6	NCGC00346468-01	17 alpha-propionate	Androgen Receptor Antagonist	NCGC00250412-19	JQ1	Brd4 Inhibitor	Good	0.975486	78.2047	15	-193.5	59692.6	-14.3263	0.94019	0.92295	0.16172	-1.77273
7601	952	6	NCGC00263120-01	Enzalutamide	Androgen Receptor Antagonist	NCGC00250412-19	JQ1	Brd4 Inhibitor	Good	0.972608	76.3035	17	-276.171	60901.3	-21.0225	0.89976	0.88291	0.03877	-2.47952
7601	953	6	NCGC00263137-01	RD-162	Androgen Receptor Antagonist	NCGC00250412-19	JQ1	Brd4 Inhibitor	Good	0.974133	58.9077	9	-51.1205	60550.7	-5.08399	0.96804	0.9636	0.4363	-0.85405
7601	954	6	NCGC00167977-03	Bicalutamide	Androgen Receptor Antagonist	NCGC00250412-19	JQ1	Brd4 Inhibitor	Good	0.952423	72.5419	12	-44.4225	58978.4	-7.31679	0.98932	0.98932	0.27994	-0.72417
7601	955	6	NCGC00346725-01	Apalutamide	Androgen Receptor Antagonist	NCGC00250412-19	JQ1	Brd4 Inhibitor	Good	0.974133	71.8109	8	-9.84007	58119.8	-1.03074	0.99666	0.99666	0.30274	-0.40114
7601	956	6	NCGC00093560-06	Finasteride	Androgen Receptor Antagonist	NCGC00250412-19	JQ1	Brd4 Inhibitor	Good	0.952423	70.5591	8	58.4065	57445.5	-1.52576	1.03018	1.03018	0.87727	-0.2932
7601	957	6	NCGC00015452-19	Flutamide	Androgen Receptor Antagonist	NCGC00250412-19	JQ1	Brd4 Inhibitor	Good	0.974133	65.995	7	20.0184	61212.7	-0.76245	1.00565	1.00565	0.39555	-0.19536
7601	958	6	NCGC00091032-08	Cyproterone acetate	Androgen Receptor Antagonist	NCGC00250412-19	JQ1	Brd4 Inhibitor	Good	0.96969	60.0619	6	36.5904	63645.3	-0.70988	1.02044	1.02044	0.58116	-0.21526
7601	959	6	NCGC00091014-06	Hydroxyflutamide	Androgen Receptor Antagonist	NCGC00250412-19	JQ1	Brd4 Inhibitor	Good	0.974133	62.9063	10	-139.135	68483.4	-11.1354	0.93867	0.93867	0.15496	-1.54631
7601	960	6	NCGC00167487-01	Bicalutamide	Androgen Receptor Antagonist	NCGC00250412-19	JQ1	Brd4 Inhibitor	Good	0.98186	68.6395	15	-208.187	67037.8	-16.2291	0.91758	0.91758	0	-2.08187
7601	961	6	NCGC00015754-15	Nilutamide	Androgen Receptor Antagonist	NCGC00250412-19	JQ1	Brd4 Inhibitor	Good	0.974133	70.426	8	-33.5669	60352.4	-3.92064	0.98328	0.98328	0.18143	-0.5171
7601	962	6	NCGC00095348-07	Diindolylmethane	Androgen Receptor Antagonist	NCGC00250412-19	JQ1	Brd4 Inhibitor	Good	0.974133	67.057	12	-83.2862	62043.5	-6.49408	0.96166	0.96166	0.06777	-0.90063
7601	963	6	NCGC00263522-02	Dutasteride	Steroid 5alpha-Reductase Inhibitor	NCGC00250412-19	JQ1	Brd4 Inhibitor	Good	0.974133	66.9618	14	-149.381	62890.6	-7.45863	0.92324	0.92324	0.01482	-1.50862
7601	964	6	NCGC00163107-06	CITCO	Constitutive androstane receptor Agonist	NCGC00250412-19	JQ1	Brd4 Inhibitor	Good	0.974133	67.6945	13	-98.7767	62544.2	-7.61279	0.96088	0.96088	0.0764	-1.06417
7601	965	6	NCGC00015205-07	PK-11195	Pregnane X Receptor (PXR) Agonist	NCGC00250412-19	JQ1	Brd4 Inhibitor	Good	0.965057	63.1168	15	-143.965	65498.6	-4.56609	0.92693	0.92693	0	-1.43965
7601	966	6	NCGC00018296-08	Meclizine hydrochloride	Constitutive Androstane Receptor Agonist	NCGC00250412-19	JQ1	Brd4 Inhibitor	Good	0.956893	57.4621	10	-144.545	72853.9	-12.7113	0.94299	0.94299	0	-1.44545
7601	967	6	NCGC00163128-07	Pioglitazone hydrochloride	PPARgamma Agonist	NCGC00250412-19	JQ1	Brd4 Inhibitor	Good	0.974133	19.8224	3	53.7822	65848.3	0	1.01665	1.01665	0.64304	-0.10522
7601	968	6	NCGC00095124-06	Rosiglitazone	PPARgamma Agonist	NCGC00250412-19	JQ1	Brd4 Inhibitor	Good	0.970785	75.1725	15	-181.869	65413.9	-14.221	0.9294	0.9294	0	-1.81869
7601	969	6	NCGC00092344-05	GW-0742	PPARgamma Agonist	NCGC00250412-19	JQ1	Brd4 Inhibitor	Good	0.974133	49.293	6	43.9749	61685.2	-0.7928	1.00698	1.00698	0.77114	-0.33139
7601	970	6	NCGC00241455-01	GW-501516	PPARdelta Agonist	NCGC00250412-19	JQ1	Brd4 Inhibitor	Good	0.974133	67.0347	12	-98.3398	65331.4	-8.0049	0.96011	0.96011	0.05332	-1.03671
7601	971	6	NCGC00017364-14	Caffeic acid	PPAR modulator	NCGC00250412-19	JQ1	Brd4 Inhibitor	Good	0.914132	58.9961	14	-108.76	65320	-9.36529	0.95689	0.95689	0.00157	-1.08917
7601	972	6	NCGC00015480-13	GW-7647	PPARalpha Agonist	NCGC00250412-19	JQ1	Brd4 Inhibitor	Good	0.91473	65.4546	14	-133.779	67024.4	-10.3463	0.94465	0.94465	0.01872	-1.35651
7601	973	6	NCGC00015437-16	Fenofibrate	PPARalpha Agonist	NCGC00250412-19	JQ1	Brd4 Inhibitor	Good	0.959699	41.9425	2	57.2034	69341.5	0	1.01788	1.01788	0.58701	-0.01497
7601	974	6	NCGC00015257-06	Clofibrate	PPARalpha Agonist	NCGC00250412-19	JQ1	Brd4 Inhibitor	Good	0.970785	67.53	1	258.083	55888.6	4.02829	1.10574	1.10574	2.58386	-0.00303
7601	975	6	NCGC00164447-01	Ciprofibrate	PPARalpha Agonist	NCGC00250412-19	JQ1	Brd4 Inhibitor	Good	0.915251	58.211	8	-55.2536	64978	-0.01737	0.96746	0.96746	0.22486	-0.77739
7601	976	6	NCGC00263111-01	GSK-3787	PPARdelta Antagonist	NCGC00250412-19	JQ1	Brd4 Inhibitor	Good	0.942458	63.0784	4	83.6028	62405.1	0	1.03414	1.03414	0.99883	-0.16281
7601	977	6	NCGC00263123-01	MK-767	PPARalpha/gamma Agonist	NCGC00250412-19	JQ1	Brd4 Inhibitor	Good	0.970785	65.5598	4	97.6398	63217.8	0	1.04395	1.04395	1.18029	-0.20389
7601	978	6	NCGC00016794-14	Gemfibrozil	PPARalpha Agonist	NCGC00250412-19	JQ1	Brd4 Inhibitor	Good	0.915251	65.7964	3	102.734	61127.8	0	1.04485	1.04485	1.14772	-0.12038
7601	979	6	NCGC00165799-02	GW-6471	PPARalpha Antagonist	NCGC00250412-19	JQ1	Brd4 Inhibitor	Good	0.926937	67.6961	3	200.155	60426.3	0	1.07576	1.07576	2.14543	-0.14388
7601	980	6	NCGC00347955-01	SR-1664	PPARgamma Modulator	NCGC00250412-19	JQ1	Brd4 Inhibitor	Good	0.952161	58.407	2	223.99	59600.2	0	1.08403	1.08403	2.34122	-0.10132
7601	981	6	NCGC00161599-11	Troglitazone	CCL2 Expression Inhibitor	NCGC00250412-19	JQ1	Brd4 Inhibitor	Good	0.970993	68.6222	19	-122.364	50502.4	-10.0104	0.98551	0.95278	0.47898	-0.96752
7601	982	6	NCGC00095150-07	Telmisartan	Angiotensin AT1 Antagonist	NCGC00250412-19	JQ1	Brd4 Inhibitor	Good	0.975486	69.8374	19	-202.41	57257	-15.636	0.91467	0.90073	0.05124	-1.73053
7601	983	6	NCGC00246968-02	Olmesartan	Angiotensin AT1 Antagonist	NCGC00250412-19	JQ1	Brd4 Inhibitor	Good	0.972361	69.1941	16	-109.671	56093.8	-10.9789	0.94224	0.93658	0.34611	-1.31115
7601	984	6	NCGC00345785-01	Eprosartan mesylate	Angiotensin AT1 Antagonist	NCGC00250412-19	JQ1	Brd4 Inhibitor	Good	0.975486	66.1311	10	7.44735	53742.3	-1.62022	1.02474	1.01386	0.61306	-0.25841
7601	985	6	NCGC00081778-04	SID-7969543	SF1 (NR5A1) Receptor Antagonist	NCGC00250412-19	JQ1	Brd4 Inhibitor	Good	0.977869	60.695	14	-46.9483	52517.5	-7.25302	1.02432	0.99402	0.68166	-0.48446
7601	986	6	NCGC00182055-02	Bazedoxifene	Selective Estrogen Receptor Modulators (SERM)	NCGC00250412-19	JQ1	Brd4 Inhibitor	Good	0.977869	76.5962	18	-207.188	57085.8	-15.0689	0.90173	0.89609	0.04196	-1.98553
7601	987	6	NCGC00024928-22	Tamoxifen	Selective Estrogen Receptor Modulators (SERM)	NCGC00250412-19	JQ1	Brd4 Inhibitor	Good	0.974133	75.4417	20	-272.299	57734.7	-20.9411	0.88306	0.87031	0.02275	-2.47249
7601	988	6	NCGC00160530-03	Toremifene citrate	Selective Estrogen Receptor Modulators (SERM)	NCGC00250412-19	JQ1	Brd4 Inhibitor	Good	0.974133	77.9085	15	-181.668	61514.2	-16.0355	0.92373	0.92244	0.02876	-1.81992
7601	989	6	NCGC00015889-10	Raloxifene hydrochloride	Selective Estrogen Receptor Modulators (SERM)	NCGC00250412-19	JQ1	Brd4 Inhibitor	Good	0.974133	67.3684	10	-84.2061	61231.1	-6.21514	0.95678	0.95678	0.10093	-0.94299
7601	990	6	NCGC00164385-04	Clomifene citrate	Selective Estrogen Receptor Modulators (SERM)	NCGC00250412-19	JQ1	Brd4 Inhibitor	Good	0.976952	74.0224	15	-102.578	58922.4	-7.57136	0.96315	0.96315	0	-1.02578
7601	991	6	NCGC00345819-01	Estetrol	Selective Estrogen Receptor Modulators (SERM)	NCGC00250412-19	JQ1	Brd4 Inhibitor	Good	0.957488	72.0877	12	-90.9708	57987.1	-4.24074	0.95562	0.95562	0.04978	-0.95949
7601	992	6	NCGC00274061-01	Trilostane	Estrogen Receptor (ER) beta Modulators	NCGC00250412-19	JQ1	Brd4 Inhibitor	Good	0.974133	72.5155	12	-25.351	56848.1	-2.12433	0.98523	0.98523	0.28623	-0.53974
7601	993	6	NCGC00346557-01	Erteberel	Estrogen Receptor (ER) beta Agonist	NCGC00250412-19	JQ1	Brd4 Inhibitor	Good	0.974133	70.6347	8	-48.8868	59461.6	-4.76131	0.9719	0.9719	0.21242	-0.70128
7601	994	6	NCGC00091533-11	Ethinylestradiol	Estrogen Receptor (ER) Agonist	NCGC00250412-19	JQ1	Brd4 Inhibitor	Good	0.974133	62.8658	15	-210.935	67622.6	-17.163	0.91169	0.91169	0	-2.10935
7601	995	6	NCGC00093347-06	Mestranol	Estrogen Receptor (ER) Agonist	NCGC00250412-19	JQ1	Brd4 Inhibitor	Good	0.974133	63.1508	11	-126.142	66692.4	-15.8472	0.94141	0.94141	0.05876	-1.32018
7601	996	6	NCGC00091544-08	Estradiol	Estrogen Receptor (ER) Agonist	NCGC00250412-19	JQ1	Brd4 Inhibitor	Good	0.974133	65.815	12	-54.9227	61346.2	-3.36241	0.98157	0.98157	0.07662	-0.62585
7601	997	6	NCGC00018153-09	Dienestrol	Estrogen Receptor (ER) Agonist	NCGC00250412-19	JQ1	Brd4 Inhibitor	Good	0.974133	64.8946	11	-25.5535	59974.3	-2.85368	0.9907	0.9907	0.16413	-0.41967
7601	998	6	NCGC00090749-11	Diethylstilbestrol	Estrogen Receptor (ER) Agonist	NCGC00250412-19	JQ1	Brd4 Inhibitor	Good	0.974133	66.8198	13	-47.1203	59191.3	-3.93108	0.98768	0.98768	0.11241	-0.58361
7601	999	6	NCGC00166111-04	Estriol	Estrogen Receptor (ER) Agonist	NCGC00250412-19	JQ1	Brd4 Inhibitor	Good	0.974133	62.1715	10	-52.9438	60246.8	-2.70107	0.9712	0.9712	0.11499	-0.64443
7601	1000	6	NCGC00164789-05	Fulvestrant	Estrogen Receptor Antagonist	NCGC00250412-19	JQ1	Brd4 Inhibitor	Good	0.96969	66.9324	13	-75.4837	62061.2	-3.57477	0.96609	0.96609	0.06782	-0.82266
7601	1001	6	NCGC00024762-05	Tesmilifene hydrochloride	Estrogen Receptor Antagonist	NCGC00250412-19	JQ1	Brd4 Inhibitor	Good	0.914132	64.8092	13	-138.271	68623.9	-8.33272	0.94778	0.94778	0.01054	-1.39326
7601	1002	6	NCGC00015365-18	Daidzein	Estrogen Receptor (ER) beta Agonist	NCGC00250412-19	JQ1	Brd4 Inhibitor	Good	0.974133	58.6956	14	-75.5702	66725	-6.56065	0.97013	0.97013	0	-0.7557
7601	1003	6	NCGC00263214-01	HC-067047	TRPV4 Antagonist	NCGC00250412-19	JQ1	Brd4 Inhibitor	Good	0.974133	58.954	13	-146.051	68154.9	-12.4092	0.93724	0.93724	0.08107	-1.54158
7601	1004	6	NCGC00263016-01	DE-096	TRPV4 Antagonist	NCGC00250412-19	JQ1	Brd4 Inhibitor	Good	0.974133	61.7345	14	-173.753	66709.3	-17.2501	0.92297	0.92297	0.00338	-1.74091
7601	1005	6	NCGC00250409-01	GSK-1016790A	TRPV4 Agonist	NCGC00250412-19	JQ1	Brd4 Inhibitor	Good	0.974133	66.641	15	-253.5	68429.2	-20.3998	0.89619	0.89619	0	-2.535
7601	1006	6	NCGC00015389-08	Propofol	TRPV1 (Vanilloid VR1 Receptor) Agonist	NCGC00250412-19	JQ1	Brd4 Inhibitor	Good	0.96969	68.4704	14	-179.504	66820.2	-13.1666	0.92473	0.92473	0.00981	-1.80486
7601	1007	6	NCGC00346690-01	SB-705498	TRPV1 (Vanilloid VR1 Receptor) Agonist	NCGC00250412-19	JQ1	Brd4 Inhibitor	Good	0.928024	64.3253	14	-194.577	69458.7	-17.2296	0.92378	0.92378	0.03649	-1.98226
7601	1008	6	NCGC00161825-02	GSK-3965	ABCA1 Expression Enhancer	NCGC00250412-19	JQ1	Brd4 Inhibitor	Good	0.970785	48.7538	9	-42.3321	69121	-2.47089	0.9864	0.9864	0.1739	-0.59722
7601	1009	6	NCGC00016925-10	Omeprazole	ABCC3 Expression Enhancer	NCGC00250412-19	JQ1	Brd4 Inhibitor	Good	0.943175	64.8466	5	45.9269	60593.8	0	1.02041	1.02041	0.73982	-0.28055
7601	1010	6	NCGC00016777-07	Probucol	Serine Protease Hepsin Inhibitor	NCGC00250412-19	JQ1	Brd4 Inhibitor	Good	0.997619	73.8133	3	168.046	60481.3	0	1.07241	1.07241	1.86769	-0.18723
7601	1011	6	NCGC00017394-08	G-Strophanthin	Na+/K+-ATPase Inhibitor	NCGC00250412-19	JQ1	Brd4 Inhibitor	Good	0.974133	55.7887	16	-71.8506	45814.8	-8.17027	1.01895	0.96875	1.1218	-0.47731
7601	1012	6	NCGC00015615-14	Lansoprazole	H+/K+-ATPase Inhibitor	NCGC00250412-19	JQ1	Brd4 Inhibitor	Good	0.959288	69.287	8	-33.6708	63443.9	-4.27716	0.99844	0.99844	0.60705	-0.94376
7601	1013	6	NCGC00186013-01	Esomeprazole magnesium	H+/K+-ATPase Inhibitor	NCGC00250412-19	JQ1	Brd4 Inhibitor	Good	0.970785	60.7418	6	89.7283	62088.2	0	1.04406	1.04406	1.12031	-0.22303
7601	1014	6	NCGC00095188-04	Pantoprazole	H+/K+-ATPase Inhibitor	NCGC00250412-19	JQ1	Brd4 Inhibitor	Good	0.914404	61.691	2	192.501	61320.8	0	1.07749	1.07749	1.97136	-0.04636
7601	1015	6	NCGC00346889-01	PF-03716556	H+/K+-ATPase Inhibitor	NCGC00250412-19	JQ1	Brd4 Inhibitor	Good	0.997552	56.7035	6	64.1011	63516.1	-1.38069	1.02725	1.02725	1.03126	-0.39025
7601	1016	6	NCGC00159518-04	RABEPRAZOLE SODIUM	Unknown	NCGC00250412-19	JQ1	Brd4 Inhibitor	Good	0.97423	45.7546	16	9.80992	43774.3	-6.85137	1.12197	1.00112	1.98767	-0.09907
7601	1017	6	NCGC00162409-03	Bafilomycin A1	Vacuolar H+ ATPase (V-ATPase) Inhibitor	NCGC00250412-19	JQ1	Brd4 Inhibitor	Good	0.969981	73.6127	20	-118.447	20869.2	-7.91284	0.96191	0.88145	0.27484	-0.59833
7601	1018	6	NCGC00173359-06	Tetrahydroberberine	K+/ATP Signaling Inhibitor	NCGC00250412-19	JQ1	Brd4 Inhibitor	Good	0.99387	62.4049	14	-109.251	50703	-11.0652	0.99124	0.95745	0.51865	-0.87487
7601	1019	6	NCGC00347064-01	KUC107871N	p97 ATPase Inhibitor	NCGC00250412-19	JQ1	Brd4 Inhibitor	Good	0.951832	55.6229	17	-82.5775	49679.5	-9.01198	0.94783	0.93899	0.35353	-0.78304
7601	1020	6	NCGC00347065-01	KUC107887N	p97 ATPase Inhibitor	NCGC00250412-19	JQ1	Brd4 Inhibitor	Good	0.952161	50.7056	13	-83.9575	50947.3	-8.67418	0.97449	0.94556	0.79426	-0.93883
7601	1021	6	NCGC00347066-01	KUC105555N	p97 ATPase Inhibitor	NCGC00250412-19	JQ1	Brd4 Inhibitor	Good	0.99387	65.8756	17	-153.447	48911.6	-16.2397	1.03064	0.9439	0.70791	-0.85365
7601	1022	6	NCGC00247785-05	Metarrestin (KUC109088N)	Perinuclear compartment (PNC) assembly Inhibitor	NCGC00250412-19	JQ1	Brd4 Inhibitor	Good	0.972608	71.2796	22	-330.652	49742.4	-24.3893	0.87056	0.81133	0.02002	-2.11126
7601	1023	6	NCGC00347067-01	KUC111774N	microphthalmia-associated transcription factor (MITF) Inhibitor	NCGC00250412-19	JQ1	Brd4 Inhibitor	Good	0.938556	68.5801	13	-111.769	59357.2	-8.54686	0.96244	0.94819	0.13233	-0.95357
7601	1024	6	NCGC00263219-01	Elacridar	P-Glycoprotein (MDR-1) Inhibitor	NCGC00250412-19	JQ1	Brd4 Inhibitor	Good	0.959288	55.478	2	86.6533	53846	0	1.03173	1.03173	0.99673	-0.1302
7601	1025	6	NCGC00274062-01	Zosuquidar trihydrochloride	P-Glycoprotein (MDR-1) Inhibitor	NCGC00250412-19	JQ1	Brd4 Inhibitor	Good	0.96431	51.311	10	-41.1102	57028.5	-3.4636	0.9677	0.9677	0.29933	-0.71043
7601	1026	6	NCGC00346735-01	Cinchonine dihydrochloride	P-Glycoprotein (MDR-1) Inhibitor	NCGC00250412-19	JQ1	Brd4 Inhibitor	Good	0.963957	79.4492	7	31.0737	53354.3	0	1.00846	1.00846	0.54791	-0.23718
7601	1027	6	NCGC00091057-06	Silybin	P-Glycoprotein (MDR-1) Inhibitor	NCGC00250412-19	JQ1	Brd4 Inhibitor	Good	0.970785	71.5905	12	-159.328	59434	-10.4252	0.90347	0.90347	0.28985	-1.88312
7601	1028	6	NCGC00346448-01	Tariquidar	P-Glycoprotein (MDR-1) Inhibitor	NCGC00250412-19	JQ1	Brd4 Inhibitor	Good	0.974133	16.2269	7	50.9185	54683.7	0	1.0094	1.00855	0.76302	-0.22335
7601	1029	6	NCGC00346894-01	Valspodar	P-Glycoprotein (MDR-1; ABCB1) Inhibitor	NCGC00250412-19	JQ1	Brd4 Inhibitor	Good	0.974133	66.7705	14	-165.781	64942.4	-13.4184	0.92498	0.92498	0.03473	-1.69254
7601	1030	6	NCGC00346589-01	Cinchonidine	Alkaloid; P-Glycoprotein (MDR-1) Inhibitor	NCGC00250412-19	JQ1	Brd4 Inhibitor	Good	0.997042	65.959	13	-73.2119	62004.3	-8.80183	0.97644	0.97644	0.12784	-0.85996
7601	1031	6	NCGC00163553-02	Evodiamine	Dietary supplement & part of traditional chinese medicines; alkaloid known to have several pharmacological effects including anti-tumor activity; inducer of apoptosis	NCGC00250412-19	JQ1	Brd4 Inhibitor	Good	0.952423	65.969	17	-225.598	55476.7	-15.3662	0.90396	0.88003	0.16863	-1.72639
7601	1032	6	NCGC00346665-01	Scopine	Metabolite of anisodine. Anisodine is an Â¿Â¿1-adrenergic receptor Agonist	NCGC00250412-19	JQ1	Brd4 Inhibitor	Good	0.891175	73.8207	7	-7.72978	57756.9	-0.53091	0.99605	0.99605	0.40919	-0.48648
7601	1033	6	NCGC00025155-01	Omacetaxine mepesuccinate	Alkaloid	NCGC00250412-19	JQ1	Brd4 Inhibitor	Good	0.976952	78.2181	17	-185.639	34067.3	-12.5813	0.87695	0.81865	0.52854	-1.32995
7601	1034	6	NCGC00160217-02	Sophocarpine	HERG Inhibitor	NCGC00250412-19	JQ1	Brd4 Inhibitor	Good	0.974133	78.7683	9	-63.078	57202.3	-4.19512	0.98164	0.98164	0.19472	-0.8255
7601	1035	6	NCGC00168109-01	Secin H3	GEF Inhibitor	NCGC00250412-19	JQ1	Brd4 Inhibitor	Good	0.949362	62.8282	8	-11.0192	57554.9	-2.1025	0.99413	0.99413	0.19957	-0.30976
7601	1036	6	NCGC00250389-01	CDIBA	Phospholipase C Inhibitor	NCGC00250412-19	JQ1	Brd4 Inhibitor	Good	0.974133	52.4231	11	-12.0038	61337	-5.29784	1.00874	0.99863	0.7875	-0.60054
7601	1037	6	NCGC00025091-04	U-73122	Phospholipase C Inhibitor	NCGC00250412-19	JQ1	Brd4 Inhibitor	Good	0.974133	69.9156	13	-205.939	67091.3	-18.3877	0.90796	0.90796	0.08303	-2.14242
7601	1038	6	NCGC00346939-01	PF-8380	Phosphodiesterase II (ENPP2; Autotaxin) Inhibitor	NCGC00250412-19	JQ1	Brd4 Inhibitor	Good	0.974133	65.0722	12	-78.3422	63261.3	-3.96486	0.96992	0.96992	0.05364	-0.83707
7601	1039	6	NCGC00263226-01	BAY-60-7550	Phosphodiesterase II (PDE2A) Inhibitor	NCGC00250412-19	JQ1	Brd4 Inhibitor	Good	0.974133	65.5363	12	-55.0214	61923.4	-4.6541	0.97739	0.97739	0.12287	-0.67309
7601	1040	6	NCGC00161408-02	Anagrelide	Phosphodiesterase III (PDE3) Inhibitor	NCGC00250412-19	JQ1	Brd4 Inhibitor	Good	0.974133	65.2457	11	-40.1406	62623.7	-4.37083	0.98774	0.98774	0.12963	-0.53104
7601	1041	6	NCGC00162385-05	Olprinone	Phosphodiesterase III (PDE3) Inhibitor	NCGC00250412-19	JQ1	Brd4 Inhibitor	Good	0.974133	67.3541	14	-203.593	65690.7	-11.6733	0.90488	0.90488	0.02411	-2.06004
7601	1042	6	NCGC00015207-11	Cilostazol	Phosphodiesterase III (PDE3) Inhibitor	NCGC00250412-19	JQ1	Brd4 Inhibitor	Good	0.96969	67.4271	15	-179.628	66206.4	-11.3514	0.92539	0.92539	0	-1.79628
7601	1043	6	NCGC00274063-01	Pimobendan	Phosphodiesterase III (PDE3) Inhibitor	NCGC00250412-19	JQ1	Brd4 Inhibitor	Good	0.970785	51.7341	10	-77.709	68711.1	-9.89654	0.96426	0.96426	0.24067	-1.01776
7601	1044	6	NCGC00015675-03	Milrinone	Phosphodiesterase III (PDE3) Inhibitor	NCGC00250412-19	JQ1	Brd4 Inhibitor	Good	0.98703	66.7677	5	88.7035	59072.1	0.68379	1.04534	1.04534	1.1226	-0.23556
7601	1045	6	NCGC00168459-04	NCGC00168459-01	Phosphodiesterase IIII (PDE4) Inhibitor	NCGC00250412-19	JQ1	Brd4 Inhibitor	Good	0.942224	68.8947	13	-99.3667	59214.4	-11.5416	0.98884	0.96523	0.66454	-1.06592
7601	1046	6	NCGC00249759-02	NCGC00249759	Phosphodiesterase IIII (PDE4) Inhibitor	NCGC00250412-19	JQ1	Brd4 Inhibitor	Good	0.929698	66.3402	6	48.493	62681.8	0	1.02481	1.02481	0.74357	-0.25864
7601	1047	6	NCGC00250085-01	NVP-ABE171	Phosphodiesterase IIII (PDE4) inhibitor	NCGC00250412-19	JQ1	Brd4 Inhibitor	Good	0.98186	62.2748	10	29.4414	62641.4	-1.45689	1.02095	1.02095	0.70093	-0.40652
7601	1048	6	NCGC00263118-01	Lirimilast	Phosphodiesterase IIII (PDE4) Inhibitor	NCGC00250412-19	JQ1	Brd4 Inhibitor	Good	0.970785	61.6292	5	36.2593	61889.9	0	1.01902	1.01902	0.62594	-0.26334
7601	1049	6	NCGC00015898-12	Rolipram	Phosphodiesterase IIII (PDE4) Inhibitor	NCGC00250412-19	JQ1	Brd4 Inhibitor	Good	0.95494	74.32	2	167.818	60097.3	0	1.06773	1.06773	1.83285	-0.15466
7601	1050	6	NCGC00167520-03	Cilomilast	Phosphodiesterase IIII (PDE4) Inhibitor	NCGC00250412-19	JQ1	Brd4 Inhibitor	Good	0.973654	71.3689	4	150.874	57624	1.27691	1.08601	1.08601	1.81906	-0.31032
7601	1051	6	NCGC00016899-04	S-(+)-Rolipram	Phosphodiesterase IIII (PDE4) Inhibitor	NCGC00250412-19	JQ1	Brd4 Inhibitor	Good	0.970993	59.0833	19	-149.669	46047.2	-11.1487	1.02156	0.91585	0.62287	-0.52023
7601	1052	6	NCGC00346566-01	Roflumilast	Phosphodiesterase IIII (PDE4) Inhibitor	NCGC00250412-19	JQ1	Brd4 Inhibitor	Good	0.976191	63.0538	22	-238.37	55084.8	-14.7118	0.88713	0.86821	0.04139	-1.9905
7601	1053	6	NCGC00016467-05	Digitoflavone	alpha-Glucosidase Inhibitor	NCGC00250412-19	JQ1	Brd4 Inhibitor	Good	0.972361	62.2113	20	-157.728	53195.6	-9.52965	0.94544	0.91494	0.20083	-1.07592
7601	1054	6	NCGC00346620-01	GSK-256066	Phosphodiesterase IIII (PDE4) Inhibitor	NCGC00250412-19	JQ1	Brd4 Inhibitor	Good	0.970993	44.1608	14	-40.6286	51716.2	-4.49528	0.97002	0.95673	0.64287	-0.67157
7601	1055	6	NCGC00345792-01	AN-2728	Phosphodiesterase IIII (PDE4) Inhibitor	NCGC00250412-19	JQ1	Brd4 Inhibitor	Good	0.902998	54.0851	16	-39.1914	50478.1	-7.41054	1.05064	0.99356	0.93773	-0.33558
7601	1056	6	NCGC00345018-01	D-159687	Phosphodiesterase IIII D (PDE4D) Inhibitor	NCGC00250412-19	JQ1	Brd4 Inhibitor	Good	0.973654	65.3854	16	-138.545	49256.2	-16.0976	0.99478	0.93423	0.89236	-1.17561
7601	1057	6	NCGC00095099-04	Sildenafil citrate	Phosphodiesterase V (PDE5) Inhibitor	NCGC00250412-19	JQ1	Brd4 Inhibitor	Good	0.974133	69.3612	21	-189.126	52763.7	-14.2438	0.94981	0.90732	0.11672	-1.22751
7601	1058	6	NCGC00168781-01	Tadalafil	Phosphodiesterase V (PDE5) Inhibitor	NCGC00250412-19	JQ1	Brd4 Inhibitor	Good	0.970785	67.2299	17	-174.22	62036.9	-12.823	0.92327	0.92327	0	-1.7422
7601	1059	6	NCGC00015385-12	Dipyridamole	Phosphodiesterase PDE3 Inhibitor	NCGC00250412-19	JQ1	Brd4 Inhibitor	Good	0.974133	3.86418	1	73.1642	55265.2	0	1.01919	1.01919	0.75096	-0.01932
7601	1060	6	NCGC00346449-01	Parogrelil	Phosphodiesterase III/Va (PDE) Inhibitor	NCGC00250412-19	JQ1	Brd4 Inhibitor	Good	0.973923	73.2283	15	-40.6834	56532.1	-2.5338	0.9844	0.9844	0.04021	-0.44705
7601	1061	6	NCGC00346592-01	Icariin	Phosphodiesterase V (PDE5) Inhibitor	NCGC00250412-19	JQ1	Brd4 Inhibitor	Good	0.957956	76.2668	9	17.3233	55133.8	-1.46315	1.00873	1.00873	0.40607	-0.23283
7601	1062	6	NCGC00167533-03	Vardenafil	Phosphodiesterase V (PDE5) Inhibitor	NCGC00250412-19	JQ1	Brd4 Inhibitor	Good	0.96431	73.2275	12	-24.9913	56158.9	-1.83924	0.98873	0.98873	0.15758	-0.40749
7601	1063	6	NCGC00015810-13	Papaverine hydrochloride	Phosphodiesterase X (PDE10) Inhibitor	NCGC00250412-19	JQ1	Brd4 Inhibitor	Good	0.974133	48.2407	7	8.38707	54959.9	0	0.98809	0.98809	0.53892	-0.45505
7601	1064	6	NCGC00346630-01	MP-10	Phosphodiesterase PDE10A Inhibitor	NCGC00250412-19	JQ1	Brd4 Inhibitor	Good	0.974133	37.8738	9	-33.5963	59959	-2.74706	0.97527	0.97527	0.17281	-0.50877
7601	1065	6	NCGC00016023-17	Theobromine	Phosphodiesterase Inhibitor	NCGC00250412-19	JQ1	Brd4 Inhibitor	Good	0.974133	40.1458	11	-51.3027	63047.3	-6.27561	0.97374	0.97374	0.14017	-0.6532
7601	1066	6	NCGC00182037-01	Alacepril	Angiotensin-I Converting Enzyme Inhibitor	NCGC00250412-19	JQ1	Brd4 Inhibitor	Good	0.98186	77.1832	16	-183.018	61098	-11.053	0.921	0.921	0	-1.83018
7601	1067	6	NCGC00159509-02	Perindopril	Angiotensin-I Converting Enzyme Inhibitor	NCGC00250412-19	JQ1	Brd4 Inhibitor	Good	0.957956	73.4354	15	-74.747	57642.2	-4.2617	0.96788	0.96788	0.01132	-0.75878
7601	1068	6	NCGC00021569-08	Enalapril maleate	Angiotensin-I Converting Enzyme Inhibitor	NCGC00250412-19	JQ1	Brd4 Inhibitor	Good	0.959699	73.2419	18	-63.7415	56731.6	-3.16033	0.97146	0.97146	0	-0.63742
7601	1069	6	NCGC00181345-01	Temocapril hydrochloride	Angiotensin-I Converting Enzyme Inhibitor	NCGC00250412-19	JQ1	Brd4 Inhibitor	Good	0.984715	52.0044	7	-51.1251	57525	0	0.96934	0.96934	0.11777	-0.62903
7601	1070	6	NCGC00165740-04	Benazepril	Angiotensin-I Converting Enzyme Inhibitor	NCGC00250412-19	JQ1	Brd4 Inhibitor	Good	0.978898	66.1836	12	-36.4752	57086.2	-1.93832	0.9785	0.9785	0.14377	-0.50853
7601	1071	6	NCGC00178127-04	Ramipril	Angiotensin-I Converting Enzyme Inhibitor	NCGC00250412-19	JQ1	Brd4 Inhibitor	Good	0.974133	48.0013	11	-6.14597	58738	-7.39399	1.00335	0.99404	1.1776	-0.86768
7601	1072	6	NCGC00025323-01	Ubenimex	Leukotriene A4 Hydrolase Inhibitor	NCGC00250412-19	JQ1	Brd4 Inhibitor	Good	0.974133	65.5277	11	-74.4923	65310.8	-5.29803	0.97285	0.97285	0.21284	-0.95776
7601	1073	6	NCGC00164547-06	Zafirlukast	Leukotriene CysLT1 (LTD4) Antagonist	NCGC00250412-19	JQ1	Brd4 Inhibitor	Good	0.974133	70.0488	15	-178.569	65575	-13.8794	0.9332	0.9332	0	-1.78569
7601	1074	6	NCGC00181765-01	Pranlukast hydrate	Leukotriene CysLT1/2 (LTD4) Antagonist	NCGC00250412-19	JQ1	Brd4 Inhibitor	Good	0.974133	76.0872	15	-285.815	66285.4	-20.9814	0.88076	0.88076	0	-2.85815
7601	1075	6	NCGC00263227-01	BAY-41-8543	Soluble Guanylate Cyclase (sGC) Activator	NCGC00250412-19	JQ1	Brd4 Inhibitor	Good	0.974133	70.4858	15	-148.561	62902.4	-10.9507	0.93645	0.93645	0	-1.48562
7601	1076	6	NCGC00018204-11	Vinpocetine	Na channel blocker, also PDE1, IKK inhibitor	NCGC00250412-19	JQ1	Brd4 Inhibitor	Good	0.974133	71.8981	15	-195.264	64249.1	-16.6376	0.91951	0.91951	0	-1.95264
7601	1077	6	NCGC00065934-06	Oxcarbazepine	Sodium channel inhibitor	NCGC00250412-19	JQ1	Brd4 Inhibitor	Good	0.974133	64.0692	13	-88.6069	63575.5	-9.85646	0.96504	0.96504	0.12041	-1.00647
7601	1078	6	NCGC00015897-06	Ranolazine	Sodium channel Inhibitor	NCGC00250412-19	JQ1	Brd4 Inhibitor	Good	0.974133	59.7595	12	-107.03	67181.4	-9.64667	0.95963	0.95963	0.0239	-1.0942
7601	1079	6	NCGC00346529-01	Safinamide mesilate	Sodium channel inhibitor	NCGC00250412-19	JQ1	Brd4 Inhibitor	Good	0.98186	70.3964	8	8.99134	60995.7	-1.15571	1.01215	1.01215	0.5118	-0.42189
7601	1080	6	NCGC00016991-06	Proparacaine	Sodium Channel Inhibitor	NCGC00250412-19	JQ1	Brd4 Inhibitor	Good	0.880464	55.2561	5	83.114	62633.9	0	1.03792	1.03792	0.89741	-0.06627
7601	1081	6	NCGC00015605-10	Lamotrigine	Sodium Channel Blocker	NCGC00250412-19	JQ1	Brd4 Inhibitor	Good	0.974133	61.7511	7	55.7343	62816.8	-0.43737	1.03135	1.03135	0.87084	-0.3135
7601	1082	6	NCGC00015147-09	Benzamil	Epithelial Sodium Channels (ENaC) Blocker	NCGC00250412-19	JQ1	Brd4 Inhibitor	Good	0.98186	66.9491	12	-90.4092	63716.5	-5.2952	0.96852	0.96852	0.2149	-1.11899
7601	1083	6	NCGC00346700-01	A-803467	Nav1.8 (SNS/PN3) Sodium Channel Blocker	NCGC00250412-19	JQ1	Brd4 Inhibitor	Good	0.970785	61.9442	9	-25.4025	63904.2	-2.65272	0.99485	0.99485	0.2802	-0.53423
7601	1084	6	NCGC00013226-15	Trifluoperazine hydrochloride	CaMK-II Inhibitor	NCGC00250412-19	JQ1	Brd4 Inhibitor	Good	0.970785	63.6039	4	100.322	58752.4	3.36893	1.05032	1.05032	1.12941	-0.12619
7601	1085	6	NCGC00015443-06	Flecainide acetate	Sodium Channel Protein Type 5 Subunit alpha (Nav1.5) Channel Blocker	NCGC00250412-19	JQ1	Brd4 Inhibitor	Good	0.973654	62.4677	6	23.2843	62001.2	-1.93768	1.01229	1.01229	0.56486	-0.33201
7601	1086	6	NCGC00346885-01	Sipatrigine	Nav1.2 (Brain Type II) Sodium Channel Blocker	NCGC00250412-19	JQ1	Brd4 Inhibitor	Good	0.970993	74.6593	19	-219.034	56717.8	-17.9895	0.92578	0.90437	0.06941	-1.79702
7601	1087	6	NCGC00015089-08	Amiloride hydrochloride	Epithelial Sodium Channels (ENaC) Blocker	NCGC00250412-19	JQ1	Brd4 Inhibitor	Good	0.975486	69.5339	18	-160.029	57774.3	-15.4517	0.94573	0.92703	0.14127	-1.34087
7601	1088	6	NCGC00015834-11	Primidone	Anticonvulsant agent	NCGC00250412-19	JQ1	Brd4 Inhibitor	Good	0.975486	65.3581	15	-138.042	57501.1	-11.1942	0.93872	0.92661	0.318	-1.43891
7601	1089	6	NCGC00016083-13	Verapamil	Dopamine D2 Receptor (DRD2) Antagonist	NCGC00250412-19	JQ1	Brd4 Inhibitor	Good	0.975486	67.0151	15	-120.902	56247.7	-9.61677	0.95333	0.94569	0.17248	-1.21058
7601	1090	6	NCGC00025341-01	Isradipine	Calcium Channel Blocker	NCGC00250412-19	JQ1	Brd4 Inhibitor	Good	0.975486	72.239	18	-199.11	58657.2	-16.9112	0.92424	0.91113	0.20784	-1.91601
7601	1091	6	NCGC00018102-06	Flunarizine	Calcium Channel Blocker	NCGC00250412-19	JQ1	Brd4 Inhibitor	Good	0.97811	73.9317	21	-302.118	60247.3	-25.4202	0.87285	0.85515	0.07964	-2.75126
7601	1092	6	NCGC00017376-10	Tetrandrine	Calcium Channel Blocker	NCGC00250412-19	JQ1	Brd4 Inhibitor	Good	0.974133	77.1085	23	-431.784	57610.5	-23.5598	0.81675	0.78833	0.01067	-3.64838
7601	1093	6	NCGC00167493-04	Manidipine	Calcium Channel Blocker	NCGC00250412-19	JQ1	Brd4 Inhibitor	Good	0.973831	70.2118	16	-160.127	63599.4	-12.6414	0.92607	0.92607	0.05818	-1.65945
7601	1094	6	NCGC00344506-01	Manoalide	Calcium Channel Blocker	NCGC00250412-19	JQ1	Brd4 Inhibitor	Good	0.970785	70.6953	14	-147.195	56760.1	-10.4598	0.94782	0.93008	0.06138	-1.11957
7601	1095	6	NCGC00183837-01	Monatepil	Calcium Channel Blocker	NCGC00250412-19	JQ1	Brd4 Inhibitor	Good	0.952423	57.8824	10	-52.7293	57136.8	-2.67403	0.96967	0.96967	0.15479	-0.68208
7601	1096	6	NCGC00014926-03	Carboxyamidotriazole	Ca2+ channel blocker	NCGC00250412-19	JQ1	Brd4 Inhibitor	Good	0.959288	49.1728	8	-2.84317	56688.3	-0.63209	0.99575	0.99575	0.24312	-0.27155
7601	1097	6	NCGC00163135-04	Niguldipine	L-type Ca2+ channel Blocker	NCGC00250412-19	JQ1	Brd4 Inhibitor	Good	0.970785	71.324	15	-92.0142	58209.5	-5.79648	0.954	0.954	0.05998	-0.98012
7601	1098	6	NCGC00346738-01	Pregabalin	L-type Ca2+ channel Blocker	NCGC00250412-19	JQ1	Brd4 Inhibitor	Good	0.959288	58.8304	2	82.5765	56888	0	1.02413	1.02413	0.88145	-0.05568
7601	1099	6	NCGC00015332-04	Diltiazem hydrochloride	L-type Ca2+ channel Blocker	NCGC00250412-19	JQ1	Brd4 Inhibitor	Good	0.974133	59.8723	13	-36.1256	59939.1	-4.77879	0.98076	0.98076	0.28821	-0.64947
7601	1100	6	NCGC00346597-01	Puerarin	L-type Ca2+ channel Blocker	NCGC00250412-19	JQ1	Brd4 Inhibitor	Good	0.959288	61.8383	12	-79.3761	63630.5	-4.89275	0.9752	0.9752	0.07417	-0.86793
7601	1101	6	NCGC00186028-01	Levetiracetam	N-Type Calcium Channel (Ca(v) 2.2) Blocker	NCGC00250412-19	JQ1	Brd4 Inhibitor	Good	0.974133	67.6286	14	-95.5884	61401.4	-3.83263	0.95162	0.95162	0.00207	-0.95795
7601	1102	6	NCGC00025379-01	SR 33805	Ca2+ channel Antagonist	NCGC00250412-19	JQ1	Brd4 Inhibitor	Good	0.952423	72.0536	16	-86.6061	58426.5	-6.8893	0.96777	0.96777	0	-0.86606
7601	1103	6	NCGC00344510-02	NPS-2143	Calcium-Sensing Receptor (CaSR) Antagonist	NCGC00250412-19	JQ1	Brd4 Inhibitor	Good	0.974133	72.4457	12	-82.1878	58425.8	-5.94299	0.95789	0.95789	0.09655	-0.91843
7601	1104	6	NCGC00181002-02	Cinacalcet hydrochloride	Calcium-Sensing Receptor (CaSR) Agonist	NCGC00250412-19	JQ1	Brd4 Inhibitor	Good	0.974133	72.6649	13	-77.9845	59742	-6.29076	0.96786	0.96786	0.01276	-0.79261
7601	1105	6	NCGC00344505-01	Calindol	Calcium-Sensing Receptor (CaSR) Agonist	NCGC00250412-19	JQ1	Brd4 Inhibitor	Good	0.974133	70.9553	9	-17.6948	58008.4	-1.97848	0.99802	0.99802	0.21354	-0.39048
7601	1106	6	NCGC00344508-01	NPS-R568	Calcium-Sensing Receptor (CaSR) Agonist	NCGC00250412-19	JQ1	Brd4 Inhibitor	Good	0.914132	59.1417	13	-83.695	63485.6	-8.17305	0.95903	0.95903	0.10519	-0.94214
7601	1107	6	NCGC00344509-01	AC-265347	Calcium-Sensing Receptor (CaSR) Agonist	NCGC00250412-19	JQ1	Brd4 Inhibitor	Good	0.974133	52.8363	9	-48.261	67410.7	-5.04353	0.98396	0.98396	0.10654	-0.58915
7601	1108	6	NCGC00344507-02	Calhex-231	Calcium-Sensing Receptor (CaSR) Agonist	NCGC00250412-19	JQ1	Brd4 Inhibitor	Good	0.974133	64.5892	12	-134.673	64589.8	-16.6891	0.95212	0.95212	0.14885	-1.49558
7601	1109	6	NCGC00181349-01	Ranelic acid distrontium salt	Calcium-Sensing Receptor (CaSR) Agonist	NCGC00250412-19	JQ1	Brd4 Inhibitor	Good	0.974133	66.1921	11	-47.4871	61576.5	-7.35284	0.98734	0.98734	0.18529	-0.66016
7601	1110	6	NCGC00015466-04	Gabapentin	Calcium Channels (Voltage-Gated) alpha2/delta-1 Subunit Ligands	NCGC00250412-19	JQ1	Brd4 Inhibitor	Good	0.974133	67.5339	13	-93.5621	63192.9	-7.13366	0.96189	0.96189	0.04364	-0.97926
7601	1111	6	NCGC00346992-01	Purfalcamine	Calcium Dependent Protein Kinase (CDPK) 1 Inhibitor	NCGC00250412-19	JQ1	Brd4 Inhibitor	Good	0.865896	60.3722	12	-89.1155	65496.4	-3.46677	0.96166	0.96166	0.0847	-0.97585
7601	1112	6	NCGC00164549-01	Dofetilide	K(V)11.1 (erg1) Channel Blocker	NCGC00250412-19	JQ1	Brd4 Inhibitor	Good	0.914132	60.644	13	-135.435	64948.2	-13.1505	0.94927	0.94482	0.42168	-1.6013
7601	1113	6	NCGC00016960-03	Glimepiride	K(ATP) Channel Blocker	NCGC00250412-19	JQ1	Brd4 Inhibitor	Good	0.974133	54.503	11	-65.3519	66754.9	-3.36071	0.97661	0.97661	0.1126	-0.76612
7601	1114	6	NCGC00015462-12	Glipizide	K(ATP) Channel Blocker	NCGC00250412-19	JQ1	Brd4 Inhibitor	Good	0.97495	68.3226	10	-41.094	63560.1	-6.3942	0.99309	0.99309	0.26973	-0.68067
7601	1115	6	NCGC00181771-01	Ibutilide fumarate	K(ATP) Channel Blocker	NCGC00250412-19	JQ1	Brd4 Inhibitor	Good	0.952423	51.7515	8	19.0141	65180.8	-2.48214	1.01065	1.01065	0.51347	-0.32333
7601	1116	6	NCGC00095107-10	Gliclazide	K(ATP) Channel Blocker	NCGC00250412-19	JQ1	Brd4 Inhibitor	Good	0.919236	57.952	10	-35.7946	64375.9	-3.03102	0.98853	0.98853	0.2025	-0.56045
7601	1117	6	NCGC00015590-07	Linopirdine	K(ATP) Channel Blocker	NCGC00250412-19	JQ1	Brd4 Inhibitor	Good	0.914132	68.2128	14	-197.07	69058.7	-13.5902	0.92471	0.92471	0.00608	-1.97678
7601	1118	6	NCGC00164637-04	Nifekalant	K(ATP) Channel Blocker	NCGC00250412-19	JQ1	Brd4 Inhibitor	Good	0.970785	68.7003	15	-178.599	67708.4	-11.6878	0.92813	0.92813	0	-1.78599
7601	1119	6	NCGC00015673-08	Minoxidil	K(ATP) Channel Activator	NCGC00250412-19	JQ1	Brd4 Inhibitor	Good	0.970785	58.4874	13	-91.3006	65901.3	-10.388	0.9657	0.9657	0.31287	-1.22587
7601	1120	6	NCGC00025357-01	Nicorandil	K(ATP) Channel Activator	NCGC00250412-19	JQ1	Brd4 Inhibitor	Good	0.781488	60.2437	12	-51.0415	62332.2	-8.32531	0.98237	0.98237	0.21174	-0.72216
7601	1121	6	NCGC00263564-02	Levosimendan	K(ATP) Channel Activator	NCGC00250412-19	JQ1	Brd4 Inhibitor	Good	0.912525	63.5599	21	-156.874	43234.9	-12.0023	1.01677	0.90684	0.54855	-0.64531
7601	1122	6	NCGC00159544-02	Zaldaride maleate	Calmodulin Antagonist	NCGC00250412-19	JQ1	Brd4 Inhibitor	Good	0.974611	63.396	17	-141.71	49847.7	-13.1301	0.93626	0.9104	0.20216	-1.04252
7601	1123	6	NCGC00015451-06	Flupirtine maleate	Voltage-Gated K(V) 7 (KCNQ) Channel Activator	NCGC00250412-19	JQ1	Brd4 Inhibitor	Good	0.951406	62.6101	16	-130.298	51924.7	-13.0283	0.92537	0.91519	0.19587	-1.21018
7601	1124	6	NCGC00346739-01	Retigabine	Voltage-Gated K(V) 7 (KCNQ) Channel Activator	NCGC00250412-19	JQ1	Brd4 Inhibitor	Good	0.951406	69.7299	11	0.08266	49994.7	-0.46017	1.0519	1.01747	0.77712	-0.19363
7601	1125	6	NCGC00015882-09	Riluzole	Glutamate Release Inhibitor	NCGC00250412-19	JQ1	Brd4 Inhibitor	Good	0.960218	54.2888	19	-97.2682	50001.8	-6.45297	0.98709	0.9504	0.28491	-0.54382
7601	1126	6	NCGC00247954-02	SSR-504734	Glycine Transporter 1 (GlyT-1) Inhibitor	NCGC00250412-19	JQ1	Brd4 Inhibitor	Good	0.973654	73.7894	16	-152.712	50907.4	-9.95391	0.91572	0.89863	0.31574	-1.43215
7601	1127	6	NCGC00263114-01	SCH-900435	Glycine Transporter 1 (GlyT-1) Inhibitor	NCGC00250412-19	JQ1	Brd4 Inhibitor	Good	0.979253	65.6929	22	-220.471	52023.9	-15.8812	0.91357	0.87422	0.03787	-1.49705
7601	1128	6	NCGC00242480-01	Ivacaftor	CFTR Channel Activator	NCGC00250412-19	JQ1	Brd4 Inhibitor	Good	0.973041	57.3899	18	-82.6017	54200.1	-5.34022	0.95101	0.95101	0.02483	-0.85084
7601	1129	6	NCGC00346550-01	Lumacaftor	CFTR Channel Modulator	NCGC00250412-19	JQ1	Brd4 Inhibitor	Good	0.976285	69.2601	15	-81.0657	53916.9	-3.27994	0.9543	0.9543	0.04366	-0.85432
7601	1130	6	NCGC00168759-04	PTC-124	CFTR-G542X nonsense allele Inhibitor	NCGC00250412-19	JQ1	Brd4 Inhibitor	Good	0.987207	76.5539	8	-23.3642	54780.7	0	0.99202	0.99202	0.04321	-0.27685
7601	1131	6	NCGC00181343-01	Ivabradine hydrochloride	HCN [I(f)] Blocker	NCGC00250412-19	JQ1	Brd4 Inhibitor	Good	0.946762	78.297	14	-41.8052	54191.8	-3.7006	0.98049	0.98049	0.19211	-0.61016
7601	1132	6	NCGC00024929-01	ICI-D7288	HCN [I(h)] Blocker	NCGC00250412-19	JQ1	Brd4 Inhibitor	Good	0.984715	58.4399	10	-39.7363	56001	-4.49052	0.97603	0.97603	0.16867	-0.56603
7601	1133	6	NCGC00092375-02	JNJ-16259685	mgluR1 Antagonist	NCGC00250412-19	JQ1	Brd4 Inhibitor	Good	0.952423	76.9013	13	-20.6263	54147.7	-2.16481	0.99382	0.99382	0.24895	-0.45521
7601	1134	6	NCGC00092384-04	Fenobam	mgluR5 Antagonist	NCGC00250412-19	JQ1	Brd4 Inhibitor	Good	0.976952	42.4277	8	-53.2864	59362.2	-0.92889	0.95457	0.95457	0.35483	-0.8877
7601	1135	6	NCGC00015682-02	MPEP	mgluR5 Antagonists	NCGC00250412-19	JQ1	Brd4 Inhibitor	Good	0.979253	70.8643	19	-113.957	57378.9	-6.43001	0.94916	0.94916	0	-1.13957
7601	1136	6	NCGC00346722-01	ADX-47273	mgluR5 Antagonist	NCGC00250412-19	JQ1	Brd4 Inhibitor	Good	0.984715	79.365	14	-46.7937	54773.2	-3.32146	0.98679	0.98679	0.10177	-0.56971
7601	1137	6	NCGC00346706-01	VU0357121	mgluR5 allosteric modulator	NCGC00250412-19	JQ1	Brd4 Inhibitor	Good	0.962068	75.7232	13	-60.1491	56442.4	-6.58576	0.98158	0.98158	0.02411	-0.62561
7601	1138	6	NCGC00346612-01	LY-2140023	mgluR2/3 Agonist	NCGC00250412-19	JQ1	Brd4 Inhibitor	Good	0.976952	74.3017	13	-83.2479	56014.4	-3.88515	0.96322	0.96322	0.01185	-0.84433
7601	1139	6	NCGC00250378-01	Piboserod hydrochloride	5-HT4 Antagonists	NCGC00250412-19	JQ1	Brd4 Inhibitor	Good	0.984715	76.1855	14	-44.9783	55993.9	-5.30941	0.98865	0.98865	0.1186	-0.56838
7601	1140	6	NCGC00160527-05	Mosapride citrate	5-HT4 Antagonist	NCGC00250412-19	JQ1	Brd4 Inhibitor	Good	0.974133	77.5425	9	-9.59493	55113.3	-1.31379	0.9911	0.9911	0.25943	-0.35538
7601	1141	6	NCGC00095192-06	Tegaserod maleate	5-HT4 Partial Agonist	NCGC00250412-19	JQ1	Brd4 Inhibitor	Good	0.974133	70.5598	16	-156.76	60520.7	-11.4387	0.92642	0.92642	0.00414	-1.57174
7601	1142	6	NCGC00253867-01	Prucalopride	5-HT4 Agonist	NCGC00250412-19	JQ1	Brd4 Inhibitor	Good	0.974133	63.8607	13	-101.105	63075.8	-6.26271	0.95273	0.95273	0.02732	-1.03837
7601	1143	6	NCGC00015918-05	SB-224289	5-HT1B Agonist	NCGC00250412-19	JQ1	Brd4 Inhibitor	Good	0.957488	76.426	14	-230.717	62392.6	-17.4866	0.88628	0.88628	0.0556	-2.36277
7601	1144	6	NCGC00095838-03	Sumatriptan succinate	5-HT1B Agonist	NCGC00250412-19	JQ1	Brd4 Inhibitor	Good	0.974133	67.5163	15	-83.8934	59984.7	-5.16275	0.96892	0.96892	0	-0.83893
7601	1145	6	NCGC00181786-03	Naratriptan hydrochloride	5-HT1B Agonist	NCGC00250412-19	JQ1	Brd4 Inhibitor	Good	0.974133	73.8855	12	-72.2022	59757.9	-8.50608	0.97152	0.97152	0.14503	-0.86705
7601	1146	6	NCGC00095899-04	Rizatriptan benzoate	5-HT1B Agonist	NCGC00250412-19	JQ1	Brd4 Inhibitor	Good	0.974133	73.0383	7	10.936	58337.2	-0.07888	1.00492	1.00492	0.30849	-0.19913
7601	1147	6	NCGC00263884-03	Zolmitriptan	5-HT1B Agonist	NCGC00250412-19	JQ1	Brd4 Inhibitor	Good	0.974133	71.2266	13	-149.03	61158.2	-8.47527	0.92031	0.92031	0.12485	-1.61515
7601	1148	6	NCGC00095135-04	Almotriptan	5-HT1B Agonist	NCGC00250412-19	JQ1	Brd4 Inhibitor	Good	0.959288	64.1882	10	-94.7575	65181.9	-12.4544	0.96531	0.96531	0.12506	-1.07264
7601	1149	6	NCGC00015917-07	SB-206553	5-HT2B Receptor Antagonist	NCGC00250412-19	JQ1	Brd4 Inhibitor	Good	0.974133	68.4973	13	-55.1686	62237.3	-6.51428	0.98481	0.98481	0.31974	-0.87143
7601	1150	6	NCGC00016092-03	WAY-100635	5-HT1A Receptor Antagonist	NCGC00250412-19	JQ1	Brd4 Inhibitor	Good	0.974133	65.4329	14	-78.422	63169.2	-5.61937	0.97394	0.97394	0.1569	-0.94112
7601	1151	6	NCGC00015601-03	LY310762	5-HT1D Receptor Antagonist	NCGC00250412-19	JQ1	Brd4 Inhibitor	Good	0.974133	68.8901	13	-96.2918	65166	-9.50313	0.96941	0.96941	0.14237	-1.10529
7601	1152	6	NCGC00015173-02	BRL-15572	5-HT1D Receptor Antagonist	NCGC00250412-19	JQ1	Brd4 Inhibitor	Good	0.974133	73.3409	15	-204.809	64630	-18.3448	0.92554	0.92554	0.03107	-2.07916
7601	1153	6	NCGC00018193-06	Fluvoxamine	5-HT Reuptake Inhibitor	NCGC00250412-19	JQ1	Brd4 Inhibitor	Good	0.974133	67.6781	16	-161.043	62605.7	-12.5407	0.94093	0.94093	0	-1.61044
7601	1154	6	NCGC00015267-09	Citalopram hydrobromide	5-HT Reuptake Inhibitor	NCGC00250412-19	JQ1	Brd4 Inhibitor	Good	0.95494	72.0611	12	-117.081	61972.7	-10.1209	0.96018	0.96018	0.08497	-1.25578
7601	1155	6	NCGC00095109-06	Venlafaxine hydrochloride	5-HT Reuptake Inhibitor	NCGC00250412-19	JQ1	Brd4 Inhibitor	Good	0.975486	63.5829	8	67.3229	57993	-2.34135	1.03733	1.03733	1.1353	-0.46207
7601	1156	6	NCGC00092357-04	Sibutramine hydrochloride	5-HT Reuptake Inhibitor	NCGC00250412-19	JQ1	Brd4 Inhibitor	Good	0.955183	61.7911	20	-128.535	51987.1	-9.71618	0.96337	0.93135	0.12591	-0.85718
7601	1157	6	NCGC00025355-11	Paroxetine	5-HT Reuptake Inhibitor	NCGC00250412-19	JQ1	Brd4 Inhibitor	Good	0.975486	46.9509	13	-55.7299	53115.4	-8.6569	0.94263	0.93765	0.55298	-0.96268
7601	1158	6	NCGC00183873-01	Granisetron hydrochloride	5-HT3 Antagonists	NCGC00250412-19	JQ1	Brd4 Inhibitor	Good	0.974824	46.4936	16	-118.639	54231.9	-10.2815	0.93667	0.92383	0.18632	-1.10031
7601	1159	6	NCGC00179341-02	Ondansetron	5-HT3 Antagonists	NCGC00250412-19	JQ1	Brd4 Inhibitor	Good	0.951406	53.4434	11	-25.3826	50819.7	-9.39116	0.9996	0.98062	0.78285	-0.56509
7601	1160	6	NCGC00161414-02	Tropisetron	5-HT3 Antagonists	NCGC00250412-19	JQ1	Brd4 Inhibitor	Good	0.970993	48.8306	11	-10.5586	49415.4	-3.1133	1.02207	0.99065	0.59086	-0.11289
7601	1161	6	NCGC00024563-02	Azasetron hydrochloride	5-HT3 Receptor Antagonist	NCGC00250412-19	JQ1	Brd4 Inhibitor	Good	0.970993	52.9123	16	-81.6997	52472.8	-5.00359	0.97964	0.9542	0.4205	-0.66676
7601	1162	6	NCGC00015004-11	Amoxapine	5-HT2A Antagonists?	NCGC00250412-19	JQ1	Brd4 Inhibitor	Good	0.974133	70.5057	21	-234.286	53459.7	-15.6144	0.93389	0.87991	0.19727	-1.51683
7601	1163	6	NCGC00013841-08	Cyclobenzaprine hydrochloride	5-HT2A Receptor Ligands	NCGC00250412-19	JQ1	Brd4 Inhibitor	Good	0.962068	51.1777	12	-24.8104	56864.2	-3.3344	0.97852	0.97852	0.29807	-0.54617
7601	1164	6	NCGC00242503-01	Meclinertant	Carboxypeptidase A Inhibitor	NCGC00250412-19	JQ1	Brd4 Inhibitor	Good	0.979253	68.784	11	-56.5853	55773.3	-2.57999	0.97003	0.97003	0.12132	-0.68717
7601	1165	6	NCGC00242479-01	Zibotentan	Endothelin ETA Receptor Antagonist	NCGC00250412-19	JQ1	Brd4 Inhibitor	Good	0.967282	78.8762	15	-73.3393	56411.8	-5.17082	0.97273	0.97273	0	-0.73339
7601	1166	6	NCGC00346730-01	Ambrisentan	Endothelin ETA Receptor Antagonist	NCGC00250412-19	JQ1	Brd4 Inhibitor	Good	0.973923	77.0504	7	10.2959	54187.9	-0.6006	1.0036	1.0036	0.25061	-0.14765
7601	1167	6	NCGC00346456-01	Macitentan	Endothelin ETA/ETB Receptor Antagonist	NCGC00250412-19	JQ1	Brd4 Inhibitor	Good	0.976952	66.7336	10	-2.95292	54817.5	-0.60884	0.99426	0.99426	0.1555	-0.18503
7601	1168	6	NCGC00167739-03	GW-4064X	Farnesoid X Receptor Agonist	NCGC00250412-19	JQ1	Brd4 Inhibitor	Good	0.974133	72.8792	16	-97.655	57767.1	-4.01633	0.95198	0.95198	0.03633	-1.01288
7601	1169	6	NCGC00263105-01	Turofexorate isopropyl	Farnesoid X Receptor Agonist	NCGC00250412-19	JQ1	Brd4 Inhibitor	Good	0.974133	63.1295	17	-106.319	62449.5	-10.7248	0.95527	0.95527	0.03771	-1.10089
7601	1170	6	NCGC00142400-06	Chenodeoxycholic acid	Farnesoid X Receptor Agonist	NCGC00250412-19	JQ1	Brd4 Inhibitor	Good	0.984715	64.1466	16	-86.0774	58152.5	-7.01717	0.95549	0.95549	0.03121	-0.89199
7601	1171	6	NCGC00167811-03	GW-9508	Free Fatty Acid Receptor 1 Agonist	NCGC00250412-19	JQ1	Brd4 Inhibitor	Good	0.979253	61.2773	12	-83.9993	57179.8	-4.20874	0.95436	0.95436	0.13179	-0.97179
7601	1172	6	NCGC00263225-01	AG-041R	gastrin/CCKB receptor Antagonist	NCGC00250412-19	JQ1	Brd4 Inhibitor	Good	0.973923	74.0266	17	-94.2498	55818.4	-7.27062	0.96172	0.96172	0.04292	-0.98542
7601	1173	6	NCGC00346874-01	PD-134308	CCK2 (CCKB/Gastrin) Antagonist	NCGC00250412-19	JQ1	Brd4 Inhibitor	Good	0.979253	66.6789	7	28.2527	53358.6	0	1.00353	1.00353	0.50523	-0.22271
7601	1174	6	NCGC00263122-01	MK-0354	Nicotinic Acid Receptor Partial Agonist	NCGC00250412-19	JQ1	Brd4 Inhibitor	Good	0.976952	75.3256	18	-99.5055	56327.6	-6.20523	0.96091	0.96091	0	-0.99506
7601	1175	6	NCGC00247735-02	Varenicline tartrate	Nicotinic alpha3beta4 Agonist	NCGC00250412-19	JQ1	Brd4 Inhibitor	Good	0.98186	77.2758	16	-83.8328	56713.2	-5.48455	0.96865	0.96865	0	-0.83833
7601	1176	6	NCGC00016463-02	Cytisine	Nicotinic alpha3beta4 Partial Agonist	NCGC00250412-19	JQ1	Brd4 Inhibitor	Good	0.974133	41.6765	5	44.725	57966.8	0	1.01239	1.01239	0.74584	-0.29859
7601	1177	6	NCGC00162225-05	L-tetramisol	Nicotinic Receptor Agonist	NCGC00250412-19	JQ1	Brd4 Inhibitor	Good	0.974133	65.0491	14	-138.875	63229.8	-11.6803	0.9446	0.9446	0.00253	-1.39128
7601	1178	6	NCGC00167746-01	PNU-120596	Nicotinic alpha7 Positive Allosteric Modulators	NCGC00250412-19	JQ1	Brd4 Inhibitor	Good	0.974133	72.6307	14	-141.959	62621.7	-8.37141	0.93582	0.93582	0.00965	-1.42924
7601	1179	6	NCGC00092364-05	PNU-282987	Nicotinic alpha7 Agonist	NCGC00250412-19	JQ1	Brd4 Inhibitor	Good	0.976952	71.9825	15	-70.5435	59547	-6.42726	0.97664	0.97664	0	-0.70544
7601	1180	6	NCGC00165875-03	PB-28	sigma1/2 Receptor Agonist	NCGC00250412-19	JQ1	Brd4 Inhibitor	Good	0.974133	77.3291	15	-179.847	60405.4	-14.7314	0.92822	0.92822	0.01538	-1.81385
7601	1181	6	NCGC00263126-01	Cutamesine hydrochloride	sigma1 Receptor Agonist	NCGC00250412-19	JQ1	Brd4 Inhibitor	Good	0.974133	73.4959	15	-119.714	60105.6	-7.07805	0.94365	0.94365	0.04523	-1.24237
7601	1182	6	NCGC00024901-03	BD-1047	sigma Receptor Antagonist	NCGC00250412-19	JQ1	Brd4 Inhibitor	Good	0.86775	79.5821	14	-197.688	62451.4	-7.90249	0.9062	0.9062	0.00045	-1.97733
7601	1183	6	NCGC00025225-02	SCH-79797	PAR1 Antagonist	NCGC00250412-19	JQ1	Brd4 Inhibitor	Good	0.974133	74.7407	17	-255.958	51081.3	-25.0419	0.95059	0.87686	1.09677	-2.27699
7601	1184	6	NCGC00263108-01	Vorapaxar	PAR1 Antagonist	NCGC00250412-19	JQ1	Brd4 Inhibitor	Good	0.974133	66.7411	10	-16.7056	60969.3	-1.75952	0.9938	0.9938	0.1263	-0.29336
7601	1185	6	NCGC00263107-01	GB-83	PAR2 Antagonist	NCGC00250412-19	JQ1	Brd4 Inhibitor	Good	0.974133	64.1875	11	-93.4134	64105.9	-9.20485	0.96548	0.96548	0.08353	-1.01766
7601	1186	6	NCGC00181785-01	Aprepitant	Tachykinin NK1 Antagonist	NCGC00250412-19	JQ1	Brd4 Inhibitor	Good	0.974133	66.0659	14	-167.125	64154.7	-15.016	0.93884	0.93884	0.01162	-1.68287
7601	1187	6	NCGC00025092-02	GR-159897	Tachykinin NK2 Antagonist	NCGC00250412-19	JQ1	Brd4 Inhibitor	Good	0.974133	61.7992	13	-115.173	63899.8	-11.078	0.95942	0.95942	0.14532	-1.29705
7601	1188	6	NCGC00263110-01	Osanetant	Tachykinin NK3 Antagonist	NCGC00250412-19	JQ1	Brd4 Inhibitor	Good	0.974133	74.1794	15	-142.24	62321.7	-11.0169	0.94924	0.94924	0.17404	-1.59644
7601	1189	6	NCGC00022567-08	Cladribine	Adenosine Deaminase Inhibitor	NCGC00250412-19	JQ1	Brd4 Inhibitor	Good	0.970785	63.5709	13	-73.0713	59664.2	-3.5909	0.97334	0.97284	0.28366	-1.00363
7601	1190	6	NCGC00182045-02	Pentostatin	Adenosine Deaminase Inhibitor	NCGC00250412-19	JQ1	Brd4 Inhibitor	Good	0.977869	35.3986	11	10.9649	60633.3	-2.72495	1.00667	1.00667	0.51007	-0.40043
7601	1191	6	NCGC00345810-01	Tetrahydrouridine	Cytidine Deaminase Inhibitor	NCGC00250412-19	JQ1	Brd4 Inhibitor	Good	0.977869	72.6417	17	-121.984	52732.7	-10.115	0.95725	0.94058	0.07376	-0.95809
7601	1192	6	NCGC00092381-03	ABT-702	Adenosine Kinase Inhibitor	NCGC00250412-19	JQ1	Brd4 Inhibitor	Good	0.974611	69.4763	14	-45.2407	52505.6	-4.92301	0.98585	0.97658	0.39178	-0.696
7601	1193	6	NCGC00263139-01	Rolofylline	Adenosine A1 Antagonist	NCGC00250412-19	JQ1	Brd4 Inhibitor	Good	0.96162	72.1317	15	-112.893	53048.5	-10.7943	0.94075	0.9321	0.19672	-1.11434
7601	1194	6	NCGC00024976-04	CGS-21680	Adenosine A2A Agonist	NCGC00250412-19	JQ1	Brd4 Inhibitor	Good	0.955183	55.309	11	-52.9131	54244.6	-5.5663	0.96719	0.96055	0.32897	-0.67776
7601	1195	6	NCGC00345800-01	CVT-6883	Adenosine A2B Antagonist	NCGC00250412-19	JQ1	Brd4 Inhibitor	Good	0.970993	54.0174	13	-49.0984	54115.2	-7.08859	0.97692	0.96992	0.31926	-0.64605
7601	1196	6	NCGC00018117-23	Theophyllamine	Adenosine Receptor Antagonist	NCGC00250412-19	JQ1	Brd4 Inhibitor	Good	0.96743	49.8774	14	-57.2946	54463.5	-5.62405	0.98079	0.97031	0.25559	-0.54548
7601	1197	6	NCGC00023673-08	Adenosine	Adenosine Receptor Agonist	NCGC00250412-19	JQ1	Brd4 Inhibitor	Good	0.970785	69.999	20	-246.743	58041.4	-17.2798	0.89712	0.88047	0.09863	-2.17541
7601	1198	6	NCGC00253737-01	Istradefylline	Adenosine A2A Agonist	NCGC00250412-19	JQ1	Brd4 Inhibitor	Good	0.993366	71.4387	9	11.322	55813.6	0	0.99846	0.99846	0.55877	-0.44555
7601	1199	6	NCGC00165880-04	Reversine	Adenosine A3 Antagonist	NCGC00250412-19	JQ1	Brd4 Inhibitor	Good	0.967282	55.1845	12	-52.7861	49058.4	-8.76815	0.9793	0.95986	0.65334	-0.55003
7601	1200	6	NCGC00263694-01	Kartogenin	chondrocyte differentiation initiator	NCGC00250412-19	JQ1	Brd4 Inhibitor	Good	0.96431	78.0568	16	-86.9352	55419	-6.58201	0.9751	0.9751	0.05975	-0.92911
7601	1201	6	NCGC00165770-03	Cardiogenol	Cardiomyocytes differentiation initiator	NCGC00250412-19	JQ1	Brd4 Inhibitor	Good	0.934118	83.0703	2	81.8858	52827.3	0	1.02874	1.02874	0.89077	-0.07191
7601	1202	6	NCGC00345083-01	Stauprimide	lineage-specific differentiation enhancer	NCGC00250412-19	JQ1	Brd4 Inhibitor	Good	0.930409	77.8541	11	-113.237	53074.7	-10.4781	0.96621	0.94912	0.18985	-0.92476
7601	1203	6	NCGC00345085-01	(-)-Indolactam V	lineage-specific differentiation enhancer	NCGC00250412-19	JQ1	Brd4 Inhibitor	Good	0.959288	83.3029	16	-180.084	55793.7	-13.3754	0.925	0.925	0.05211	-1.85295
7601	1204	6	NCGC00345022-02	IDE-2	lineage-specific differentiation enhancer	NCGC00250412-19	JQ1	Brd4 Inhibitor	Good	0.974133	34.0819	6	16.4141	59546.6	0	0.99782	0.99782	0.41848	-0.25434
7601	1205	6	NCGC00344053-01	Purmorphamine	lineage-specific differentiation enhancer	NCGC00250412-19	JQ1	Brd4 Inhibitor	Good	0.976285	72.0301	13	-45.5285	56427.7	-2.9601	0.97662	0.97662	0.11922	-0.57451
7601	1206	6	NCGC00345082-01	KHS-101	lineage-specific differentiation enhancer	NCGC00250412-19	JQ1	Brd4 Inhibitor	Good	0.957956	63.9933	10	-59.002	54974.4	-2.11763	0.96343	0.96343	0.20636	-0.79638
7601	1207	6	NCGC00242491-02	SB-265610	CXCR2 Antagonist	NCGC00250412-19	JQ1	Brd4 Inhibitor	Good	0.979253	72.8572	13	-69.2663	57244.3	-5.53798	0.96893	0.96893	0.02707	-0.71974
7601	1208	6	NCGC00263128-01	PD-0220245	CXCR1/CXCR2 Receptor Antagonist	NCGC00250412-19	JQ1	Brd4 Inhibitor	Good	0.976952	77.4485	17	-189.001	58619.6	-15.5685	0.91919	0.91919	0	-1.89001
7601	1209	6	NCGC00165722-02	Plerixafor hydrochloride	Chemokine CXCR4 (SDF-1 Receptor) Antagonist	NCGC00250412-19	JQ1	Brd4 Inhibitor	Good	0.976952	70.5016	13	-64.1004	56816.7	-4.67383	0.97334	0.97334	0.04992	-0.69092
7601	1210	6	NCGC00183109-02	Maraviroc	Chemokine CCR5 Antagonist	NCGC00250412-19	JQ1	Brd4 Inhibitor	Good	0.974133	68.5393	15	-88.444	57880.1	-5.43387	0.9592	0.9592	0.03911	-0.92355
7601	1211	6	NCGC00182549-02	Vicriviroc (SCH-417690)	Chemokine CCR5 Antagonist	NCGC00250412-19	JQ1	Brd4 Inhibitor	Good	0.977869	74.5314	15	-160.355	62850.8	-8.76435	0.92837	0.92837	0.02138	-1.62493
7601	1212	6	NCGC00163489-04	Shikonin	Drugs Acting on Chemokine Receptors	NCGC00250412-19	JQ1	Brd4 Inhibitor	Good	0.974133	86.5775	15	-344.49	61921	-33.8789	0.83555	0.82261	0.23272	-3.39599
7601	1213	6	NCGC00092385-02	LY-320135	Cannabinoid CB1 Antagonist	NCGC00250412-19	JQ1	Brd4 Inhibitor	Good	0.974133	72.4739	10	-37.5301	57757.8	-6.38123	0.99136	0.99136	0.26567	-0.64097
7601	1214	6	NCGC00164572-01	Rimonabant	Cannabinoid CB1 Antagonist	NCGC00250412-19	JQ1	Brd4 Inhibitor	Good	0.974133	69.9794	12	-88.9171	60184.3	-8.49966	0.95703	0.95703	0.18729	-1.07646
7601	1215	6	NCGC00025012-02	AM-630	cannabinoid CB2 Antagonist	NCGC00250412-19	JQ1	Brd4 Inhibitor	Good	0.974133	76.9903	10	-72.4577	59951.3	-12.5519	0.97918	0.97918	0.32202	-1.0466
7601	1216	6	NCGC00346697-01	842166X	Cannabinoid CB2 Agonist	NCGC00250412-19	JQ1	Brd4 Inhibitor	Good	0.974133	77.4312	13	-98.4546	60154.8	-7.8673	0.97022	0.97022	0.01463	-0.99917
7601	1217	6	NCGC00016210-06	WIN-55212-2	Cannabinoid Receptor Agonist	NCGC00250412-19	JQ1	Brd4 Inhibitor	Good	0.974133	70.8755	12	-99.0631	62872.2	-10.6526	0.96632	0.96632	0.1928	-1.18343
7601	1218	6	NCGC00162249-04	MK-886	5-lipoxygenase-activating (FLAP) Inhibitor	NCGC00250412-19	JQ1	Brd4 Inhibitor	Good	0.974133	65.8982	14	-156.101	68184.5	-10.9228	0.94368	0.94368	0.01435	-1.57536
7601	1219	6	NCGC00250411-01	Veliflapon	5-lipoxygenase-activating (FLAP) Inhibitor	NCGC00250412-19	JQ1	Brd4 Inhibitor	Good	0.974133	68.4483	12	-31.321	60415.3	-3.95161	0.99125	0.99125	0.17011	-0.48332
7601	1220	6	NCGC00250374-01	Licofelone	5-Lipoxygenase Inhibitor	NCGC00250412-19	JQ1	Brd4 Inhibitor	Good	0.974133	76.0347	13	-140.45	62872.3	-11.4319	0.95342	0.95342	0.19107	-1.59557
7601	1221	6	NCGC00159453-06	Zileuton	5-Lipoxygenase Inhibitor	NCGC00250412-19	JQ1	Brd4 Inhibitor	Good	0.904855	71.8462	13	-83.826	62171.9	-9.63482	0.97544	0.97544	0.16516	-1.00342
7601	1222	6	NCGC00185053-01	NCGC00185053	15-Lipoxygenase Inhibitor	NCGC00250412-19	JQ1	Brd4 Inhibitor	Good	0.976952	68.8358	14	-168.596	64971.5	-17.92	0.93252	0.92231	0.86935	-2.20411
7601	1223	6	NCGC00094201-01	Masoprocol	5-Lipoxygenase Inhibitor	NCGC00250412-19	JQ1	Brd4 Inhibitor	Good	0.974133	86.6478	16	-373.15	63365.2	-29.7507	0.84116	0.84116	0.02633	-3.75783
7601	1224	6	NCGC00091455-08	Celecoxib	Cyclooxygenase-2 Inhibitor	NCGC00250412-19	JQ1	Brd4 Inhibitor	Good	0.970785	71.5751	13	-197.339	65996.7	-18.7273	0.91377	0.91377	0.12162	-2.09501
7601	1225	6	NCGC00185741-01	Nepafenac	Cyclooxygenase-2 Inhibitor	NCGC00250412-19	JQ1	Brd4 Inhibitor	Good	0.953885	62.6058	15	-95.92	63214.3	-6.82232	0.96224	0.96224	0.26179	-1.22099
7601	1226	6	NCGC00015399-15	Etodolac	Cyclooxygenase-2 Inhibitor	NCGC00250412-19	JQ1	Brd4 Inhibitor	Good	0.979155	58.5254	16	-115.393	51542.8	-9.46972	0.97119	0.93623	0.32142	-0.82279
7601	1227	6	NCGC00017352-23	Resveratrol	Cyclooxygenase-2 Inhibitor	NCGC00250412-19	JQ1	Brd4 Inhibitor	Good	0.981568	38.6345	13	-81.6542	51261.6	-9.50533	0.94824	0.93528	0.20292	-0.70505
7601	1228	6	NCGC00015725-16	Nimesulide	Prostaglandin G/H Synthase 2 (PTGS2; COX-2) Inhibitor	NCGC00250412-19	JQ1	Brd4 Inhibitor	Good	0.973654	35.2662	12	-30.9606	50148.1	-6.48677	0.97981	0.96183	0.62131	-0.47969
7601	1229	6	NCGC00016759-03	Naproxen sodium	Cyclooxygenase-1/2 Inhibitor	NCGC00250412-19	JQ1	Brd4 Inhibitor	Good	0.973831	67.2874	13	-82.5564	51736.1	-11.1018	0.9958	0.9625	0.49637	-0.70695
7601	1230	6	NCGC00016361-13	Acetaminophen	Cyclooxygenase-3 Inhibitor	NCGC00250412-19	JQ1	Brd4 Inhibitor	Good	0.973831	53.0514	16	-55.8846	49258.4	-6.34449	1.03825	0.97806	0.70279	-0.22175
7601	1231	6	NCGC00021336-09	Diclofenac sodium	Cyclooxygenase-1/2/3 Inhibitor	NCGC00250412-19	JQ1	Brd4 Inhibitor	Good	0.970993	55.0782	18	-76.0929	51229	-8.34344	0.98312	0.95352	0.33441	-0.49874
7601	1232	6	NCGC00016868-11	Acemetacin	Cyclooxygenase-1/2/3 Inhibitor	NCGC00250412-19	JQ1	Brd4 Inhibitor	Good	0.974133	64.771	22	-250.712	56312.1	-16.834	0.90505	0.8708	0.01114	-1.82091
7601	1233	6	NCGC00015529-18	Ibuprofen lysine	Cyclooxygenase-1/2 Inhibitor	NCGC00250412-19	JQ1	Brd4 Inhibitor	Good	0.973923	58.2156	13	-85.8356	58448.1	-7.45118	0.95062	0.95062	0.11305	-0.97141
7601	1234	6	NCGC00018248-08	Meloxicam	Cyclooxygenase-1/2 Inhibitor	NCGC00250412-19	JQ1	Brd4 Inhibitor	Good	0.976952	75.2802	9	33.3656	52950.5	-0.29458	1.01184	1.01184	0.5621	-0.22845
7601	1235	6	NCGC00015823-18	Piroxicam	Cyclooxygenase Inhibitor	NCGC00250412-19	JQ1	Brd4 Inhibitor	Good	0.96431	57.4081	15	-44.799	54472.3	-4.13245	0.96992	0.96992	0.06866	-0.51665
7601	1236	6	NCGC00183878-01	Zaltoprofen	Cyclooxygenase Inhibitor	NCGC00250412-19	JQ1	Brd4 Inhibitor	Good	0.957956	77.8704	2	146.401	49544.7	6.64373	1.06692	1.06692	1.48034	-0.01633
7601	1237	6	NCGC00015892-07	Rutaecarpine	Cyclooxygenase-2 Inhibitor	NCGC00250412-19	JQ1	Brd4 Inhibitor	Good	0.973923	50.1838	11	-26.3625	54939.5	-2.98975	0.98466	0.98466	0.1477	-0.41132
7601	1238	6	NCGC00091253-07	Asaraldehyde	Cyclooxygenase-2 Inhibitor	NCGC00250412-19	JQ1	Brd4 Inhibitor	Good	0.974133	74.0422	15	-50.9678	54774.1	-5.90496	0.97814	0.97814	0.0609	-0.57057
7601	1239	6	NCGC00015724-14	Niflumic acid	Cyclooxygenase-2 Inhibitor	NCGC00250412-19	JQ1	Brd4 Inhibitor	Good	0.938556	41.851	6	33.0491	57988.5	0	1.00906	1.00906	0.54775	-0.21725
7601	1240	6	NCGC00095118-05	Rofecoxib	Cyclooxygenase-2 Inhibitor	NCGC00250412-19	JQ1	Brd4 Inhibitor	Good	0.976952	28.5777	9	-19.4132	55238.9	-2.27832	0.9668	0.9668	0.41083	-0.60497
7601	1241	6	NCGC00160396-02	Pravadoline	COX Inhibitor and cannabinoid (CB) agonist	NCGC00250412-19	JQ1	Brd4 Inhibitor	Good	0.973923	75.563	18	-117.969	57222.8	-7.39997	0.94374	0.94374	0	-1.17969
7601	1242	6	NCGC00160163-01	Diosgenin	Cyclooxygenase up-regulator	NCGC00250412-19	JQ1	Brd4 Inhibitor	Good	0.99387	46.0074	10	-38.0098	55636	-2.43501	0.96783	0.96783	0.18975	-0.56985
7601	1243	6	NCGC00017358-14	Rotenone	NADH-Ubiquinone Oxidoreductase (Complex I) Inhibitor	NCGC00250412-19	JQ1	Brd4 Inhibitor	Good	0.991932	74.5609	16	-153.202	48315.4	-16.4762	0.94207	0.91558	0.2625	-1.0086
7601	1244	6	NCGC00263131-01	PF-3845	Fatty Acid Amide Hydrolase (FAAH) Inhibitor	NCGC00250412-19	JQ1	Brd4 Inhibitor	Good	0.979253	76.9511	14	57.233	47521.4	-4.46142	1.01641	1.01191	1.86049	-0.79347
7601	1245	6	NCGC00165915-03	KDS-4103	Fatty Acid Amide Hydrolase (FAAH) Inhibitor	NCGC00250412-19	JQ1	Brd4 Inhibitor	Good	0.974133	76.6152	19	-129.215	56772.6	-9.30557	0.94663	0.94663	0.07809	-1.37025
7601	1246	6	NCGC00164604-03	Fluvastatin	HMG-CoA Reductase Inhibitor	NCGC00250412-19	JQ1	Brd4 Inhibitor	Good	0.974133	68.1887	11	-43.4287	60025.9	-1.1719	0.97891	0.97891	0.22959	-0.66387
7601	1247	6	NCGC00017324-08	Simvastatin	HMG-CoA Reductase Inhibitor	NCGC00250412-19	JQ1	Brd4 Inhibitor	Good	0.970993	71.0561	11	-62.239	59968.2	-7.07272	0.97545	0.97545	0.2167	-0.83909
7601	1248	6	NCGC00164566-02	Pitavastatin calcium	HMG-CoA Reductase Inhibitor	NCGC00250412-19	JQ1	Brd4 Inhibitor	Good	0.976952	73.7833	14	-164.864	58071.4	-14.1029	0.94009	0.92244	0.14069	-1.4222
7601	1249	6	NCGC00023509-14	Lovastatin	HMG-CoA Reductase Inhibitor	NCGC00250412-19	JQ1	Brd4 Inhibitor	Good	0.974133	75.7461	13	-89.3798	58099.7	-9.32504	0.96276	0.96276	0.12956	-1.02336
7601	1250	6	NCGC00160531-01	Atorvastatin calcium	HMG-CoA Reductase Inhibitor	NCGC00250412-19	JQ1	Brd4 Inhibitor	Good	0.974133	60.2278	11	-73.3918	58371.2	-9.14701	0.9708	0.9708	0.11771	-0.85163
7601	1251	6	NCGC00188962-02	Pravastatin sodium	HMG-CoA Reductase Inhibitor	NCGC00250412-19	JQ1	Brd4 Inhibitor	Good	0.974133	61.3915	12	-73.4298	59484.7	-4.96229	0.9668	0.9668	0.05573	-0.79003
7601	1252	6	NCGC00142598-05	beta-Sitosterol	Cholesterol lowering drug	NCGC00250412-19	JQ1	Brd4 Inhibitor	Good	0.974133	72.4953	15	-193.309	63966.9	-9.18515	0.90144	0.90144	0	-1.93309
7601	1253	6	NCGC00263083-01	Dalcetrapib	Cholesteryl Ester Transfer Protein (CETP) Inhibitor	NCGC00250412-19	JQ1	Brd4 Inhibitor	Good	0.974133	72.4069	9	-65.8043	64025.9	-8.78283	0.97754	0.97754	0.15151	-0.80955
7601	1254	6	NCGC00346671-01	Anacetrapib	Cholesteryl Ester Transfer Protein (CETP) Inhibitor	NCGC00250412-19	JQ1	Brd4 Inhibitor	Good	0.974133	54.5	15	-89.4932	62022.3	-6.60239	0.95725	0.95725	0.03774	-0.93267
7601	1255	6	NCGC00346703-01	Torcetrapib	Cholesteryl Ester Transfer Protein (CETP) Inhibitor	NCGC00250412-19	JQ1	Brd4 Inhibitor	Good	0.974133	65.7555	17	-231.658	64214.4	-18.9185	0.90703	0.90703	0	-2.31658
7601	1256	6	NCGC00037850-05	NCGC00037850	HPGD Inhibitor	NCGC00250412-19	JQ1	Brd4 Inhibitor	Good	0.98703	68.4242	13	-100.989	61909.7	-7.70828	0.96621	0.96621	0.11758	-1.12748
7601	1257	6	NCGC00263222-01	CAY-10581	IDO Inhibitor	NCGC00250412-19	JQ1	Brd4 Inhibitor	Good	0.974133	71.1379	17	-298.805	63087.7	-22.2112	0.90337	0.8791	0.04818	-2.43708
7601	1258	6	NCGC00346842-01	Indoximod	IDO Inhibitor	NCGC00250412-19	JQ1	Brd4 Inhibitor	Good	0.974133	71.284	13	-157.255	64062	-15.3173	0.94323	0.94323	0.05738	-1.62992
7601	1259	6	NCGC00185778-02	Nitisinone	4-Hydroxyphenylpyruvate Dioxygenase (4HPPD) Inhibitor	NCGC00250412-19	JQ1	Brd4 Inhibitor	Good	0.974133	64.9777	15	-183.515	64700	-15.8095	0.92686	0.92686	0.01526	-1.85041
7601	1260	6	NCGC00024631-01	EBPC	Aldose Reductase Inhibitor	NCGC00250412-19	JQ1	Brd4 Inhibitor	Good	0.969981	58.6335	15	-90.6728	63063	-7.97912	0.96527	0.96527	0.21454	-1.12127
7601	1261	6	NCGC00017245-12	Ellagic acid	Aldose Reductase Inhibitor	NCGC00250412-19	JQ1	Brd4 Inhibitor	Good	0.977869	66.8082	16	-74.5311	49700.1	-9.60337	1.02221	0.96926	0.49024	-0.36982
7601	1262	6	NCGC00164613-03	Epalrestat	Aldose Reductase Inhibitor	NCGC00250412-19	JQ1	Brd4 Inhibitor	Good	0.959586	48.4307	17	-68.541	51314.1	-5.21522	0.99181	0.96206	0.40435	-0.59015
7601	1263	6	NCGC00263135-01	Piraxostat	Xanthine Oxidase Inhibitor	NCGC00250412-19	JQ1	Brd4 Inhibitor	Good	0.959943	59.9582	10	-14.1338	50360.1	-6.53226	0.98375	0.97212	0.62792	-0.5867
7601	1264	6	NCGC00182059-02	Febuxostat	Xanthine Oxidase Inhibitor	NCGC00250412-19	JQ1	Brd4 Inhibitor	Good	0.970993	44.9576	9	-14.0114	50521.1	-5.92081	1.00391	0.9832	0.7531	-0.52672
7601	1265	6	NCGC00094580-05	Allopurinol	Xanthine Oxidase Inhibitor	NCGC00250412-19	JQ1	Brd4 Inhibitor	Good	0.983213	64.3585	11	-18.8245	51542.7	-5.58096	1.03374	0.99788	0.68165	-0.23077
7601	1266	6	NCGC00263237-01	JZL-184	Monoacylglycerol lipase (MAGL) Inhibitor	NCGC00250412-19	JQ1	Brd4 Inhibitor	Good	0.975486	45.5944	15	-72.844	51977.6	-8.03718	0.97915	0.94959	0.37532	-0.59643
7601	1267	6	NCGC00346837-01	JZL-195	Monoacylglycerol lipase (MAGL) Inhibitor	NCGC00250412-19	JQ1	Brd4 Inhibitor	Good	0.974133	63.6028	22	-255.747	55581.4	-17.3362	0.89937	0.86831	0.04755	-2.00529
7601	1268	6	NCGC00165782-02	GW-4869	Neutral Sphingomyelinase (N-SMase) Inhibitor	NCGC00250412-19	JQ1	Brd4 Inhibitor	Good	0.979253	54.2781	12	-46.7174	55341.7	-5.08099	0.95855	0.95855	0.33738	-0.80455
7601	1269	6	NCGC00263221-01	Ezatiostat	Glutathione-s-transferase P1 (GSTP1) Inhibitor	NCGC00250412-19	JQ1	Brd4 Inhibitor	Good	0.97607	79.3474	10	15.3617	52419.7	-1.44023	1.01793	1.01793	0.49031	-0.33669
7601	1270	6	NCGC00015148-07	Buthionine sulphoximine	Glutamate-Cysteine Ligase (gamma-Glutamylcysteine Synthetase) Inhibitor	NCGC00250412-19	JQ1	Brd4 Inhibitor	Good	0.987207	79.7438	14	-53.3416	53923.8	-6.33244	0.98131	0.98131	0.17036	-0.70378
7601	1271	6	NCGC00095134-03	Ezetimibe	NPC1L1 Inhibitor	NCGC00250412-19	JQ1	Brd4 Inhibitor	Good	0.984715	73.5954	12	-29.6917	54847.7	-1.11998	0.98643	0.98643	0.02457	-0.32148
7601	1272	6	NCGC00263281-01	GSK-1995010	Fatty Acid Synthase (FAS) Inhibitor	NCGC00250412-19	JQ1	Brd4 Inhibitor	Good	0.976952	37.4601	9	-33.2906	53995.8	-6.42644	0.95789	0.95789	0.36652	-0.69943
7601	1273	6	NCGC00263228-01	FASN BI	Fatty Acid Synthase (FAS) Inhibitor	NCGC00250412-19	JQ1	Brd4 Inhibitor	Good	0.974133	75.2289	13	-57.0302	54724.7	-6.9105	0.98033	0.98033	0.16148	-0.73178
7601	1274	6	NCGC00263229-01	GSK-837149A	Fatty Acid Synthase (FAS) Inhibitor	NCGC00250412-19	JQ1	Brd4 Inhibitor	Good	0.970785	37.3948	10	-31.5519	59211	-4.65871	0.97073	0.97073	0.31303	-0.62855
7601	1275	6	NCGC00263230-01	FASN MRK	Fatty Acid Synthase (FAS) Inhibitor	NCGC00250412-19	JQ1	Brd4 Inhibitor	Good	0.933086	51.417	11	-15.9477	55097	-2.57651	0.97637	0.97637	0.36194	-0.52142
7601	1276	6	NCGC00095128-04	Orlistat	Fatty Acid Synthase (FAS) Inhibitor	NCGC00250412-19	JQ1	Brd4 Inhibitor	Good	0.960163	75.1491	16	-106.063	54313.7	-5.81419	0.93528	0.93528	0.09556	-1.15619
7601	1277	6	NCGC00015833-16	Pyrazinamide	Fatty Acid Synthase (FAS) Inhibitor	NCGC00250412-19	JQ1	Brd4 Inhibitor	Good	0.951698	78.7951	4	81.8438	51133.8	0.0213	1.05703	1.05703	0.87893	-0.0605
7601	1278	6	NCGC00163492-04	Cerulenin	Fatty Acid Synthase (FAS) Inhibitor	NCGC00250412-19	JQ1	Brd4 Inhibitor	Good	0.962657	68.1933	6	42.2054	51954.8	-1.30654	1.01981	1.01981	0.63501	-0.21296
7601	1279	6	NCGC00165772-02	C75	Fatty Acid Synthase (FAS) Inhibitor	NCGC00250412-19	JQ1	Brd4 Inhibitor	Good	0.831898	72.8149	16	-148.755	55112.1	-10.7112	0.92883	0.92749	0.0494	-1.51549
7601	1280	6	NCGC00182868-02	Daporinad	NAMPT Inhibitor	NCGC00250412-19	JQ1	Brd4 Inhibitor	Good	0.976952	54.2843	19	-55.6409	11410.1	-4.53987	1.10273	0.76646	0.86709	-0.13216
7601	1281	6	NCGC00263130-01	cPEPCK Inhibitor	cPEPCK Inhibitor	NCGC00250412-19	JQ1	Brd4 Inhibitor	Good	0.959288	65.3516	18	-143.968	60401.2	-10.0007	0.94595	0.94595	0	-1.43968
7601	1282	6	NCGC00346709-01	20-hydroxyecdysone	reduces expression of cPEPCK	NCGC00250412-19	JQ1	Brd4 Inhibitor	Good	0.974133	47.2456	10	-36.1375	60777.7	-5.14067	0.97828	0.97828	0.23326	-0.59463
7601	1283	6	NCGC00263232-01	GLS-968	Glutaminase Inhibitor	NCGC00250412-19	JQ1	Brd4 Inhibitor	Good	0.987032	71.4032	11	-30.134	57065.9	-1.15219	0.98396	0.98396	0.18172	-0.48306
7601	1284	6	NCGC00263233-01	IPFK2	Inducible phosphofructokinase-2 Inhibitor	NCGC00250412-19	JQ1	Brd4 Inhibitor	Good	0.976952	71.2149	19	-274.928	56768.7	-22.1106	0.87568	0.85586	0.21429	-2.32683
7601	1285	6	NCGC00186528-04	TEPP-46	PKM2 Activator	NCGC00250412-19	JQ1	Brd4 Inhibitor	Good	0.974133	81.5927	14	-110.13	58547.6	-8.84348	0.96775	0.96775	0.0188	-1.1201
7601	1286	6	NCGC00185916-06	DASA-58	PKM2 Activator	NCGC00250412-19	JQ1	Brd4 Inhibitor	Good	0.974133	75.2558	10	-24.8521	57247.1	-4.9791	0.98828	0.98828	0.44666	-0.69518
7601	1287	6	NCGC00262689-01	NCGC00262689	Isocitrate dehydrogenase inhibitor	NCGC00250412-19	JQ1	Brd4 Inhibitor	Good	0.974133	74.0439	16	-161.465	60747.7	-11.0226	0.93186	0.93186	0	-1.61465
7601	1288	6	NCGC00263234-01	IDH-001	IDH1 Inhibitor	NCGC00250412-19	JQ1	Brd4 Inhibitor	Good	0.974133	64.1551	9	-18.6367	62931.6	-2.56534	0.99392	0.99392	0.23937	-0.42574
7601	1289	6	NCGC00347946-01	IDH-C227	IDH1 Inhibitor	NCGC00250412-19	JQ1	Brd4 Inhibitor	Good	0.974133	71.8941	17	-209.423	64304.5	-13.0497	0.90674	0.90674	0.00047	-2.0947
7601	1290	6	NCGC00347934-01	AGI-5198	Mutant IDH1 Inhibitor	NCGC00250412-19	JQ1	Brd4 Inhibitor	Good	0.974133	70.0441	15	-206.819	64397.2	-18.9197	0.91719	0.91719	0	-2.06819
7601	1291	6	NCGC00347935-01	AGI-6780	Mutant IDH2 Inhibitor	NCGC00250412-19	JQ1	Brd4 Inhibitor	Good	0.994916	72.1155	15	-216.062	64778	-15.1424	0.91572	0.91572	0.01264	-2.17326
7601	1292	6	NCGC00250392-01	AR-C155858	MCT1 Inhibitor	NCGC00250412-19	JQ1	Brd4 Inhibitor	Good	0.974133	60.2696	22	-209.508	37591.5	-13.6318	0.99644	0.85156	0.58923	-0.65794
7601	1293	6	NCGC00250393-01	CAP-232	Somatostatin srif2B (sst4) Agonist	NCGC00250412-19	JQ1	Brd4 Inhibitor	Good	0.974133	75.239	14	-177.026	63742.3	-16.7802	0.94155	0.94155	0.02694	-1.7972
7601	1294	6	NCGC00238624-04	NCGC00238624	GALK Inhibitor	NCGC00250412-19	JQ1	Brd4 Inhibitor	Good	0.974133	69.9206	15	-159.867	64019.4	-11.6556	0.93748	0.93748	0	-1.59867
7601	1295	6	NCGC00263235-01	ACC1 BMS	Acetyl-CoA Carboxylase Inhibitor	NCGC00250412-19	JQ1	Brd4 Inhibitor	Good	0.987145	71.8264	13	-47.5609	58992	-6.56987	0.99263	0.99263	0.32052	-0.79613
7601	1296	6	NCGC00263115-01	Ibutamoren mesilate	Growth Hormone Secretagogue	NCGC00250412-19	JQ1	Brd4 Inhibitor	Good	0.974611	59.1519	18	-36.0048	50313.4	-7.13122	0.99981	0.96899	1.49339	-0.87189
7601	1297	6	NCGC00181796-01	Octreotide	Growth Hormone Release Inhibitor	NCGC00250412-19	JQ1	Brd4 Inhibitor	Good	0.975486	73.9458	21	-219.14	54345.7	-15.472	0.90693	0.8895	0.05012	-1.86069
7601	1298	6	NCGC00263207-01	QS11	ADP-ribosylation factor GTPase activating protein 1 Inhibitor	NCGC00250412-19	JQ1	Brd4 Inhibitor	Good	0.975486	70.0377	12	-24.1352	51796.6	-7.28461	0.99556	0.98167	0.75783	-0.76186
7601	1299	6	NCGC00263106-01	Gavestinel sodium	NMDA Glycine-Site Antagonist	NCGC00250412-19	JQ1	Brd4 Inhibitor	Good	0.949362	71.0781	11	-30.751	52487.3	-7.04764	1.02761	0.99542	0.55149	-0.31465
7601	1300	6	NCGC00253740-01	Lacosamide	NMDA Glycine-Site Antagonist	NCGC00250412-19	JQ1	Brd4 Inhibitor	Good	0.975486	56.7968	17	-71.3881	52634.8	-5.42305	1.01787	0.97327	0.59524	-0.52381
7601	1301	6	NCGC00092329-01	Eliprodil	NMDA Antagonist	NCGC00250412-19	JQ1	Brd4 Inhibitor	Good	0.972608	68.3728	13	-47.9421	50760.5	-8.04713	1.0238	0.97974	0.59376	-0.32997
7601	1302	6	NCGC00182554-02	Latrepirdine hydrochloride	NMDA Antagonist	NCGC00250412-19	JQ1	Brd4 Inhibitor	Good	0.974133	66.4315	16	-120.684	53846.4	-9.99568	0.99066	0.94255	0.34508	-0.7238
7601	1303	6	NCGC00168041-01	Dextromethorphan hydrobromide	NMDA Antagonist	NCGC00250412-19	JQ1	Brd4 Inhibitor	Good	0.933581	75.3548	9	30.0727	56836.8	-2.56698	1.01605	1.01605	0.55396	-0.25323
7601	1304	6	NCGC00015705-04	Memantine hydrochloride	NMDA Antagonist	NCGC00250412-19	JQ1	Brd4 Inhibitor	Good	0.976952	54.546	11	-0.94868	54944.9	-2.52741	0.99533	0.99533	0.27202	-0.28151
7601	1305	6	NCGC00346887-01	TCN-201	NMDA Antagonist	NCGC00250412-19	JQ1	Brd4 Inhibitor	Bad	0.580051	75.2317	10	14.5317	53978.8	-2.7074	1.02244	1.02244	0.52809	-0.38277
7601	1306	6	NCGC00016306-07	CYCLOSERINE	Unknown	NCGC00250412-19	JQ1	Brd4 Inhibitor	Good	0.973923	77.8708	15	-38.3771	53638.8	-5.7749	0.92412	0.92412	1.98625	-2.37002
7601	1307	6	NCGC00015937-02	Spermidine	NOS Inhibitor	NCGC00250412-19	JQ1	Brd4 Inhibitor	Good	0.963957	22.5633	7	59.9618	52819.2	0	0.98357	0.98357	1.00426	-0.40464
7601	1308	6	NCGC00186046-02	Caroverine	AMPA Antagonist	NCGC00250412-19	JQ1	Brd4 Inhibitor	Good	0.956602	73.9023	16	-47.339	55741.6	-2.09696	0.97422	0.97422	0.07982	-0.55321
7601	1309	6	NCGC00263113-01	GYKI-53655	AMPA receptor antagonist	NCGC00250412-19	JQ1	Brd4 Inhibitor	Good	0.974133	34.7596	10	-19.0977	58018.2	-0.9746	0.99243	0.98054	0.47893	-0.40019
7601	1310	6	NCGC00015463-02	NCGC00015463-02	AMPA Antagonist	NCGC00250412-19	JQ1	Brd4 Inhibitor	Good	0.973923	62.4571	19	-71.5306	58829.3	-4.19419	0.9674	0.9674	0.02636	-0.74166
7601	1311	6	NCGC00250402-01	Dapagliflozin	SGLT-2 Inhibitor	NCGC00250412-19	JQ1	Brd4 Inhibitor	Good	0.973923	50.8114	11	-1.43163	54993.4	-2.62225	0.9931	0.9931	0.26982	-0.28414
7601	1312	6	NCGC00346691-01	Canagliflozin	SGLT-2 Inhibitor	NCGC00250412-19	JQ1	Brd4 Inhibitor	Good	0.973923	57.1985	14	-45.8748	54873.4	-3.30028	0.97356	0.97356	0.01884	-0.47759
7601	1313	6	NCGC00142423-03	Phlorizin	SGLT-1/2 Inhibitor	NCGC00250412-19	JQ1	Brd4 Inhibitor	Good	0.973923	75.3826	11	-20.3845	55024.9	-4.16222	1.00079	1.00079	0.28684	-0.49069
7601	1314	6	NCGC00242476-02	GSK-4112	Rev-erb alpha Agonist	NCGC00250412-19	JQ1	Brd4 Inhibitor	Good	0.984715	77.5338	11	26.9523	52198.9	-2.03212	1.0333	1.0333	0.59663	-0.3271
7601	1315	6	NCGC00347956-01	SR-9011	Rev-erb alpha Agonist	NCGC00250412-19	JQ1	Brd4 Inhibitor	Good	0.89128	25.8187	8	15.0878	54546.2	-1.57076	0.99765	0.99765	0.46112	-0.31024
7601	1316	6	NCGC00242514-01	Sepantronium bromide	Survivin Inhibitor	NCGC00250412-19	JQ1	Brd4 Inhibitor	Good	0.974133	84.247	23	-336.351	26632.4	-15.6224	0.74365	0.63262	0.45063	-2.12446
7601	1317	6	NCGC00242492-02	BIBR-1532	Telomerase Inhibitor	NCGC00250412-19	JQ1	Brd4 Inhibitor	Good	0.974133	64.088	14	-120.21	66013.9	-11.8472	0.95045	0.95045	0.02391	-1.22601
7601	1318	6	NCGC00167740-01	Costunolide	Telomerase Inhibitor	NCGC00250412-19	JQ1	Brd4 Inhibitor	Good	0.974133	75.718	16	-250.556	63939.1	-15.7389	0.896	0.896	0	-2.50556
7601	1319	6	NCGC00096095-02	8-Cl-Ado	Telomerase Inhibitor	NCGC00250412-19	JQ1	Brd4 Inhibitor	Good	0.974133	68.0147	14	-61.1959	58790.1	-5.41139	0.96967	0.96967	0.1317	-0.74366
7601	1320	6	NCGC00242501-01	ITX3	Triple Functional Domain Protein (TRIO) Inhibitor	NCGC00250412-19	JQ1	Brd4 Inhibitor	Good	0.99387	70.2955	15	-149.187	61078.2	-11.0596	0.9427	0.9427	0.00256	-1.49444
7601	1321	6	NCGC00095055-03	Salinomycin	Anticoccidial/Antibacterial	NCGC00250412-19	JQ1	Brd4 Inhibitor	Good	0.974133	70.768	19	-237.365	50680.1	-17.6024	0.92419	0.88823	0.19304	-1.56272
7601	1322	6	NCGC00095264-05	Chloroxine	Antibacterial	NCGC00250412-19	JQ1	Brd4 Inhibitor	Good	0.974133	72.9451	13	-98.4907	58745.6	-8.66805	0.95918	0.95881	0.238	-1.21454
7601	1323	6	NCGC00177986-04	Pefloxacin	Antibacterial	NCGC00250412-19	JQ1	Brd4 Inhibitor	Good	0.974133	64.6751	11	-70.1355	63932.8	-8.56653	0.97012	0.97012	0.18551	-0.88686
7601	1324	6	NCGC00177995-04	Sarafloxacin hydrochloride	Antibacterial	NCGC00250412-19	JQ1	Brd4 Inhibitor	Good	0.974133	69.9023	14	-101.542	62371.9	-9.38943	0.96168	0.96168	0.10601	-1.12143
7601	1325	6	NCGC00016407-11	Sulfamethizole	Antibacterial	NCGC00250412-19	JQ1	Brd4 Inhibitor	Good	0.974133	64.9559	13	-94.7852	63697.7	-8.36755	0.9699	0.9699	0.25725	-1.2051
7601	1326	6	NCGC00185773-02	Clindamycin palmitate	Antibacterial	NCGC00250412-19	JQ1	Brd4 Inhibitor	Good	0.974133	61.216	15	-178.52	65302.7	-15.0663	0.93135	0.93135	0	-1.7852
7601	1327	6	NCGC00167532-01	Balofloxacin	Antibacterial	NCGC00250412-19	JQ1	Brd4 Inhibitor	Good	0.974133	61.7827	15	-128.392	63247.6	-12.156	0.95343	0.95343	0.06974	-1.35366
7601	1328	6	NCGC00164615-03	Prulifloxacin	Antibacterial	NCGC00250412-19	JQ1	Brd4 Inhibitor	Good	0.914132	67.2538	12	-73.4875	62820.7	-7.40487	0.9769	0.9769	0.08058	-0.81545
7601	1329	6	NCGC00159337-06	Efavirenz	Unknown	NCGC00250412-19	JQ1	Brd4 Inhibitor	Good	0.974133	69.4473	13	-86.5096	63020.8	-7.5783	0.96871	0.96871	0.15444	-1.01954
7601	1330	6	NCGC00090705-11	Zalcitabine	Reverse Transcriptase Inhibitor	NCGC00250412-19	JQ1	Brd4 Inhibitor	Good	0.965316	61.6545	15	-88.6499	62001.5	-5.82206	0.96282	0.96282	0.00885	-0.89535
7601	1331	6	NCGC00023212-07	Stavudine	Reverse Transcriptase Inhibitor	NCGC00250412-19	JQ1	Brd4 Inhibitor	Good	0.949362	71.7201	15	-148.248	52670.4	-13.3391	0.97134	0.92415	0.65992	-1.31756
7601	1332	6	NCGC00093656-03	Brivudine	Reverse Transcriptase Inhibitor	NCGC00250412-19	JQ1	Brd4 Inhibitor	Good	0.972608	49.4029	13	-69.9201	54869.7	-9.50081	0.95266	0.94417	0.47712	-0.9563
7601	1333	6	NCGC00346561-01	Emtricitabine	Reverse Transcriptase Inhibitor	NCGC00250412-19	JQ1	Brd4 Inhibitor	Good	0.969021	52.5807	16	-92.3202	54783.6	-6.29007	0.95394	0.94351	0.12048	-0.81598
7601	1334	6	NCGC00159341-03	Lamivudine	Reverse Transcriptase Inhibitor	NCGC00250412-19	JQ1	Brd4 Inhibitor	Good	0.983213	34.2305	8	96.1805	52853.4	0	1.05923	1.04209	1.74845	-0.30432
7601	1335	6	NCGC00253767-01	Clevudine	Reverse Transcriptase Inhibitor	NCGC00250412-19	JQ1	Brd4 Inhibitor	Good	0.972608	53.9903	18	-80.3291	52501.8	-4.08326	0.99194	0.95684	0.52583	-0.70424
7601	1336	6	NCGC00183876-01	Tenofovir disoproxil fumarate	Reverse Transcriptase Inhibitor	NCGC00250412-19	JQ1	Brd4 Inhibitor	Good	0.972608	51.1571	15	-70.5506	52585.9	-5.70174	0.98518	0.95569	0.3762	-0.50029
7601	1337	6	NCGC00167535-01	Tenofovir disoproxil fumarate	Reverse Transcriptase Inhibitor	NCGC00250412-19	JQ1	Brd4 Inhibitor	Good	0.974133	66.3818	18	-151.785	54978.7	-13.0496	0.95398	0.92329	0.07576	-1.04693
7601	1338	6	NCGC00090691-03	2',3'-Dideoxyinosine	Reverse Transcriptase Inhibitor	NCGC00250412-19	JQ1	Brd4 Inhibitor	Good	0.952423	50.6725	9	0.09495	59773.4	-2.28838	0.99969	0.99969	0.50535	-0.5044
7601	1339	6	NCGC00065890-07	Nevirapine	Reverse Transcriptase Inhibitor	NCGC00250412-19	JQ1	Brd4 Inhibitor	Good	0.974133	72.6388	9	12.0883	55827.9	-0.23528	1.00153	1.00153	0.32065	-0.19977
7601	1340	6	NCGC00023945-13	Zidovudine	Reverse Transcriptase Inhibitor	NCGC00250412-19	JQ1	Brd4 Inhibitor	Good	0.973923	65.9268	14	-104.198	59025.3	-8.19301	0.95359	0.95359	0.02622	-1.0682
7601	1341	6	NCGC00183682-01	VX-765	Caspase-1 Inhibitor	NCGC00250412-19	JQ1	Brd4 Inhibitor	Good	0.974133	47.8072	11	-51.3135	56710.1	-0.94485	0.9668	0.9668	0.12841	-0.64155
7601	1342	6	NCGC00167805-02	Ivachtin	Caspase 3 Inhibitor	NCGC00250412-19	JQ1	Brd4 Inhibitor	Good	0.970785	67.7705	18	-158.851	59688.2	-7.45754	0.91606	0.91606	0.01861	-1.60712
7601	1343	6	NCGC00183434-03	NCGC00183434-01	Caspase 1 Inhibitors	NCGC00250412-19	JQ1	Brd4 Inhibitor	Good	0.970785	15.2481	7	2.16628	56355.2	0	0.99146	0.99146	0.26208	-0.24041
7601	1344	6	NCGC00346477-01	Emricasan	Caspase Inhibitor	NCGC00250412-19	JQ1	Brd4 Inhibitor	Good	0.974133	59.8593	8	15.5241	62407.8	-4.58542	0.98567	0.98567	0.93174	-0.7765
7601	1345	6	NCGC00163510-03	Aloe-emodin	Caspase 3 Activator	NCGC00250412-19	JQ1	Brd4 Inhibitor	Good	0.973923	48.3208	15	-83.593	59086.9	-5.50168	0.94987	0.94987	0.05303	-0.88896
7601	1346	6	NCGC00346583-01	Amygdalin	Caspase 3 Activator	NCGC00250412-19	JQ1	Brd4 Inhibitor	Good	0.96431	74.1663	18	-35.5167	54489.9	-2.37599	0.98309	0.98309	0.10598	-0.46115
7601	1347	6	NCGC00163409-05	Betulinic acid	Caspase 3/8 Activator	NCGC00250412-19	JQ1	Brd4 Inhibitor	Good	0.976285	75.3551	3	56.0406	52198.7	1.17718	1.03009	1.03009	0.60321	-0.04281
7601	1348	6	NCGC00167785-02	PAC-1	Procaspase 3 Activator	NCGC00250412-19	JQ1	Brd4 Inhibitor	Good	0.973923	78.7042	9	0.40987	52027.1	-1.73717	1.00381	0.99941	0.41628	-0.34232
7601	1349	6	NCGC00092372-01	Necrostatin-1	RIP1 Kinase Inhibitor	NCGC00250412-19	JQ1	Brd4 Inhibitor	Good	0.96431	9.19137	6	69.3795	52909.2	0	1.00894	1.00894	0.92972	-0.23592
7601	1350	6	NCGC00263555-02	Spautin-1	Ubiquitin Specific Peptidase (USP10/13) Inhibitor	NCGC00250412-19	JQ1	Brd4 Inhibitor	Good	0.824685	52.829	2	121.341	50737.9	4.63578	1.06083	1.0562	1.36582	-0.07795
7601	1351	6	NCGC00262398-03	NCGC00262398	USP2 Inhibitor	NCGC00250412-19	JQ1	Brd4 Inhibitor	Good	0.974133	45.6204	2	213.797	53554.5	5.73086	1.12798	1.11675	2.77586	-0.13334
7601	1352	6	NCGC00016569-08	TRANEXAMIC ACID	Unknown	NCGC00250412-19	JQ1	Brd4 Inhibitor	Good	0.974133	42.7616	7	-27.6482	61920.2	-0.02518	0.9687	0.9687	0.42334	-0.69982
7601	1353	6	NCGC00015092-09	Aminocaproic acid	PAI Inhibitor	NCGC00250412-19	JQ1	Brd4 Inhibitor	Good	0.974133	65.4184	11	-73.9302	60252.5	-5.41624	0.96483	0.96483	0.08025	-0.81955
7601	1354	6	NCGC00263142-01	Tiplasinin	PAI Inhibitor	NCGC00250412-19	JQ1	Brd4 Inhibitor	Good	0.992886	71.8417	11	-25.516	58365.2	-4.76037	0.98953	0.98953	0.28375	-0.53891
7601	1355	6	NCGC00263265-01	ASR-isobudimer-SO2Ph-4-CH2OC(O)NMe2	artemesinin analogue	NCGC00250412-19	JQ1	Brd4 Inhibitor	Good	0.957998	73.6368	19	-298.8	49481.1	-25.6072	0.89014	0.8416	0.23254	-1.99329
7601	1356	6	NCGC00263268-01	BTM-2C-dimer ketone	artemesinin analogue	NCGC00250412-19	JQ1	Brd4 Inhibitor	Good	0.99387	82.212	18	-355.39	57733.3	-29.648	0.88691	0.84268	0.04177	-2.75227
7601	1357	6	NCGC00263270-01	BTM-2C-dimer allyl oxime	artemesinin analogue	NCGC00250412-19	JQ1	Brd4 Inhibitor	Good	0.96969	75.5678	21	-427.132	54266.7	-30.3207	0.83838	0.78652	0	-3.07722
7601	1358	6	NCGC00164591-02	Artemether	antimalarial agents	NCGC00250412-19	JQ1	Brd4 Inhibitor	Good	0.972608	66.0925	15	-261.319	67388.6	-26.2276	0.89898	0.89898	0.01527	-2.62846
7601	1359	6	NCGC00164600-03	Artesunate	Unknown	NCGC00250412-19	JQ1	Brd4 Inhibitor	Good	0.974133	72.1809	14	-115.895	58890.7	-8.00141	0.9688	0.9521	0.60285	-1.40737
7601	1360	6	NCGC00161634-07	Artemisinin	antimalarial agents	NCGC00250412-19	JQ1	Brd4 Inhibitor	Good	0.974133	69.1608	14	-182.69	64258.8	-18.1653	0.93335	0.93335	0.00025	-1.82714
7601	1361	6	NCGC00346590-01	Artenimol	antimalarial agents	NCGC00250412-19	JQ1	Brd4 Inhibitor	Good	0.974133	71.4159	12	-198.709	62813.5	-13.5559	0.90317	0.90252	0.21353	-2.18983
7601	1362	6	NCGC00166281-02	NCGC00166281-02	Unknown	NCGC00250412-19	JQ1	Brd4 Inhibitor	Good	0.974133	74.8979	13	-222.355	64716.9	-20.3006	0.91802	0.91802	0.03184	-2.25539
7601	1363	6	NCGC00159483-03	Hydroxychloroquine sulfate	Autophagy Inhibitor	NCGC00250412-19	JQ1	Brd4 Inhibitor	Good	0.974133	66.1681	15	-151.245	64272.2	-9.6191	0.94238	0.94238	0.08767	-1.60012
7601	1364	6	NCGC00015256-13	Chloroquine	antimalarial agents	NCGC00250412-19	JQ1	Brd4 Inhibitor	Good	0.974133	57.2409	18	-115.441	62675.2	-10.0417	0.95732	0.95732	0.00626	-1.16066
7601	1365	6	NCGC00344515-02	Piperaquine	antimalarial agents	NCGC00250412-19	JQ1	Brd4 Inhibitor	Good	0.977869	55.5051	15	-90.0376	63880.7	-6.77558	0.96406	0.96406	0.01066	-0.91104
7601	1366	6	NCGC00094994-06	Mefloquine	Unknown	NCGC00250412-19	JQ1	Brd4 Inhibitor	Good	0.974611	77.0506	13	-37.7874	49151.2	-7.75076	1.02664	0.99573	0.60049	-0.48404
7601	1367	6	NCGC00179250-04	Halofantrine	antimalarial agents	NCGC00250412-19	JQ1	Brd4 Inhibitor	Good	0.945875	76.8873	17	-212.854	54815.6	-16.8472	0.93167	0.89966	0.28233	-1.86205
7601	1368	6	NCGC00246187-02	Pyronaridine	Unknown	NCGC00250412-19	JQ1	Brd4 Inhibitor	Good	0.960218	45.7657	13	-49.6965	53292.8	-8.49126	0.97347	0.95606	0.52468	-0.55315
7601	1369	6	NCGC00167490-02	Lumefantrine	antimalarial agents	NCGC00250412-19	JQ1	Brd4 Inhibitor	Good	0.97611	76.9753	17	-129.489	50743.5	-13.0542	0.9599	0.9374	0.18226	-1.08921
7601	1370	6	NCGC00167496-02	Methylene blue	antimalarial agents	NCGC00250412-19	JQ1	Brd4 Inhibitor	Good	0.975486	44.7377	14	-82.0743	52231.3	-7.654	0.96827	0.94067	0.44458	-0.5776
7601	1371	6	NCGC00015349-06	Daphnetin	antimalarial agents	NCGC00250412-19	JQ1	Brd4 Inhibitor	Good	0.972608	51.6144	15	-120.197	55434.7	-11.0546	0.93346	0.92539	0.30293	-1.33896
7601	1372	6	NCGC00016612-04	Sulfadoxine	Dihydropteroate Synthase (DHPS) Inhibitor	NCGC00250412-19	JQ1	Brd4 Inhibitor	Good	0.99387	60.745	15	-98.9403	54395.9	-7.46167	0.96096	0.94722	0.17181	-0.92583
7601	1373	6	NCGC00181336-03	2-Fluoroadenosine	Purine-Nucleoside Phosphorylase Inhibitor	NCGC00250412-19	JQ1	Brd4 Inhibitor	Good	0.997603	70.5902	19	-190.588	48834.9	-14.2933	0.92564	0.90054	0.31	-1.33212
7601	1374	6	NCGC00094717-05	6-mercaptopurine	Purine Antagonist	NCGC00250412-19	JQ1	Brd4 Inhibitor	Good	0.976952	52.7901	15	15.5596	50054.3	-3.64942	1.06846	1.03168	1.34797	-0.30565
7601	1375	6	NCGC00182047-02	Fludarabine phosphate	Purine Antagonist	NCGC00250412-19	JQ1	Brd4 Inhibitor	Good	0.994198	52.0662	9	-21.9034	56159.1	-3.54934	0.98901	0.98901	0.15075	-0.36978
7601	1376	6	NCGC00094792-06	Tioguanine	Purine Antagonist	NCGC00250412-19	JQ1	Brd4 Inhibitor	Good	0.974133	48.399	13	-51.5127	52585.8	-5.18676	0.98169	0.96421	0.38603	-0.38811
7601	1377	6	NCGC00092360-01	Cordycepin	Purine Antagonist	NCGC00250412-19	JQ1	Brd4 Inhibitor	Good	0.957488	57.7797	16	-100.101	58369.1	-9.11425	0.95017	0.95017	0.04299	-1.044
7601	1378	6	NCGC00164569-03	Capecitabine	Pyrimidine Antagonist	NCGC00250412-19	JQ1	Brd4 Inhibitor	Good	0.989664	49.1416	11	3.9465	55981	-1.84664	0.99398	0.99398	0.31568	-0.27622
7601	1379	6	NCGC00023722-07	Floxuridine	Pyrimidine Antagonist	NCGC00250412-19	JQ1	Brd4 Inhibitor	Good	0.970785	71.8795	21	-390.478	58317.4	-30.261	0.81221	0.78184	0.09623	-3.24163
7601	1380	6	NCGC00174736-02	Uridine triacetate	Pyrimidine Antagonist	NCGC00250412-19	JQ1	Brd4 Inhibitor	Good	0.973923	47.4277	9	-10.3985	57521.2	-2.62063	0.98254	0.98254	0.32782	-0.43181
7601	1381	6	NCGC00015442-16	Fluorouracil	Pyrimidine Antagonist	NCGC00250412-19	JQ1	Brd4 Inhibitor	Good	0.944684	46.6892	6	42.0553	53003.6	0	1.02182	1.02182	0.44277	-0.02222
7601	1382	6	NCGC00016599-05	Flucytosine	Pyrimidine Antagonist	NCGC00250412-19	JQ1	Brd4 Inhibitor	Good	0.960163	9.63755	4	45.7521	52786.2	0	1.0103	1.0103	0.54399	-0.08646
7601	1383	6	NCGC00095165-05	Carmofur	Pyrimidine Antagonist	NCGC00250412-19	JQ1	Brd4 Inhibitor	Good	0.96431	78.3774	4	124.146	50053.1	3.01925	1.07341	1.07341	1.32958	-0.08812
7601	1384	6	NCGC00159418-02	Tegafur	Pyrimidine Antagonist	NCGC00250412-19	JQ1	Brd4 Inhibitor	Good	0.973923	77.5099	3	144.494	50444.3	3.19085	1.09197	1.09197	1.49706	-0.05212
7601	1385	6	NCGC00345781-01	NSC-678515	DNA-Intercalating Drugs	NCGC00250412-19	JQ1	Brd4 Inhibitor	Good	0.945927	83.0821	6	46.9273	52080.4	2.26108	1.03638	1.03638	0.76093	-0.29165
7601	1386	6	NCGC00242485-01	Pemetrexed disodium	thymidylate synthase Inhibitor	NCGC00250412-19	JQ1	Brd4 Inhibitor	Good	0.972608	54.9	12	29.7748	52826.4	-3.99993	1.03455	1.02136	1.46478	-0.7065
7601	1387	6	NCGC00229704-01	Raltitrexed	thymidylate synthase Inhibitor	NCGC00250412-19	JQ1	Brd4 Inhibitor	Good	0.976952	68.5048	19	-296.601	60496.2	-18.1593	0.88123	0.84688	0.01603	-2.26945
7601	1388	6	NCGC00166323-03	Trifluridine	thymidylate synthase Inhibitor	NCGC00250412-19	JQ1	Brd4 Inhibitor	Good	0.959288	79.3789	16	-189.478	60273.2	-14.6607	0.92376	0.92139	0.01195	-1.85806
7601	1389	6	NCGC00093926-04	Doxifluridine	thymidylate synthase Inhibitor	NCGC00250412-19	JQ1	Brd4 Inhibitor	Good	0.997517	72.1973	7	-2.28036	57142.8	-1.71825	0.9989	0.9989	0.26485	-0.28765
7601	1390	6	NCGC00168784-01	Gemcitabine	Ribonucleotide reductase Inhibitor	NCGC00250412-19	JQ1	Brd4 Inhibitor	Good	0.976191	71.5786	21	-378.681	45433.4	-26.2322	0.81084	0.74199	0.30791	-2.66192
7601	1391	6	NCGC00025060-16	Methotrexate	Dihydrofolate Reductase (DHFR) Inhibitor	NCGC00250412-19	JQ1	Brd4 Inhibitor	Good	0.977869	75.025	16	-237.108	56813.1	-19.8981	0.93079	0.89043	0.27827	-1.85984
7601	1392	6	NCGC00242596-01	Pralatrexate	Dihydrofolate Reductase (DHFR) Inhibitor	NCGC00250412-19	JQ1	Brd4 Inhibitor	Good	0.974133	76.0079	20	-285.408	57462	-24.0053	0.89131	0.86682	0.03765	-2.36314
7601	1393	6	NCGC00161419-03	Trimetrexate	Dihydrofolate Reductase (DHFR) Inhibitor	NCGC00250412-19	JQ1	Brd4 Inhibitor	Good	0.974133	71.8819	15	-213.196	63236.9	-16.0167	0.90896	0.9063	0.16015	-2.24367
7601	1394	6	NCGC00016256-16	Pyrimethamine	Dihydrofolate Reductase (DHFR) Inhibitor	NCGC00250412-19	JQ1	Brd4 Inhibitor	Good	0.972608	69.6738	15	-92.4585	61290.3	-7.09747	0.96963	0.96963	0.03918	-0.96377
7601	1395	6	NCGC00015038-08	Aminopterin	Dihydrofolate Reductase (DHFR) Inhibitor	NCGC00250412-19	JQ1	Brd4 Inhibitor	Good	0.975279	62.4921	19	-252.428	60403.3	-23.8717	0.92837	0.8866	0.37439	-2.03937
7601	1396	6	NCGC00346501-01	Bleomycin sulfate	glycopeptide antibiotic	NCGC00250412-19	JQ1	Brd4 Inhibitor	Good	0.923258	83.5405	16	-334.881	58101.2	-32.0216	0.89981	0.84956	0.17594	-2.54671
7601	1397	6	NCGC00346519-01	Teicoplanin	glycopeptide antibiotic	NCGC00250412-19	JQ1	Brd4 Inhibitor	Good	0.974133	76.0033	17	-294.537	63975	-17.9379	0.87695	0.87695	0	-2.94537
7601	1398	6	NCGC00162383-02	Vancomycin hydrochloride	glycopeptide antibiotic	NCGC00250412-19	JQ1	Brd4 Inhibitor	Good	0.974133	76.0985	15	-248.336	65725.5	-17.8533	0.90313	0.90313	0	-2.48336
7601	1399	6	NCGC00346517-01	Daptomycin	Lipopeptide Antibiotic	NCGC00250412-19	JQ1	Brd4 Inhibitor	Good	0.974133	69.3272	14	-103.166	62625.8	-10.1396	0.96611	0.96611	0.14126	-1.17292
7601	1400	6	NCGC00094763-03	Polymyxin B sulphate	Peptide Antibiotic	NCGC00250412-19	JQ1	Brd4 Inhibitor	Good	0.946463	68.8517	15	-178.164	64160.6	-11.6632	0.92886	0.92886	0	-1.78164
7601	1401	6	NCGC00346728-01	Bacitracin zinc	Peptide Antibiotic	NCGC00250412-19	JQ1	Brd4 Inhibitor	Good	0.79746	60.5693	20	-114.717	51760.9	-7.63525	0.98525	0.93181	0.60516	-0.80582
7601	1402	6	NCGC00163548-02	Echinomycin	Antineoplastic Antibiotics	NCGC00250412-19	JQ1	Brd4 Inhibitor	Good	0.988038	85.144	17	15.2774	4536.98	-1.97449	1.0584	0.79668	0.6632	-0.08777
7601	1403	6	NCGC00024246-13	Daunorubicin	DNA Topoisomerase II Inhibitor	NCGC00250412-19	JQ1	Brd4 Inhibitor	Good	0.755835	80.0828	20	-303.866	43357.1	-22.6504	0.87554	0.81602	0.03336	-2.08194
7601	1404	6	NCGC00162440-01	Leptomycin B	Nuclear export Inhibitor	NCGC00250412-19	JQ1	Brd4 Inhibitor	Good	0.941683	57.2212	21	-29.3043	20331.3	-3.52251	1.07251	0.99729	0.56019	-0.17519
7601	1405	6	NCGC00163470-09	FK-506	mTOR Inhibitor	NCGC00250412-19	JQ1	Brd4 Inhibitor	Good	0.973654	87.4085	14	-143.379	49491.6	-15.4246	0.99878	0.96074	0.59165	-1.45891
7601	1406	6	NCGC00167506-03	Pimecrolimus	Macrolide Antibiotic	NCGC00250412-19	JQ1	Brd4 Inhibitor	Good	0.988038	62.975	16	-132.331	50154.4	-12.751	0.97355	0.92925	0.2143	-0.78105
7601	1407	6	NCGC00346523-01	Azalomycin-B	Macrolide Antibiotic	NCGC00250412-19	JQ1	Brd4 Inhibitor	Good	0.958914	66.8492	20	-179.856	43666.2	-13.5662	0.90593	0.8918	0.22071	-1.3914
7601	1408	6	NCGC00090808-03	Amphotericin B	Macrolide Antibiotic	NCGC00250412-19	JQ1	Brd4 Inhibitor	Good	0.890372	63.9626	9	-138.848	64816.3	-0.94201	0.92046	0.92046	0.38998	-1.77846
7601	1409	6	NCGC00182077-02	Roxithromycin	Macrolide Antibiotic	NCGC00250412-19	JQ1	Brd4 Inhibitor	Good	0.958914	66.1345	11	-180.122	64166.1	-8.6046	0.91438	0.91438	0.21018	-2.0114
7601	1410	6	NCGC00178054-05	Clarithromycin	Macrolide Antibiotic	NCGC00250412-19	JQ1	Brd4 Inhibitor	Good	0.958914	64.5674	9	-146.57	63403.5	-1.88378	0.9167	0.9167	0.17104	-1.63674
7601	1411	6	NCGC00167967-01	Telithromycin	Ketolide antibiotic	NCGC00250412-19	JQ1	Brd4 Inhibitor	Good	0.90044	61.7897	14	-230.679	63541.4	-12.5373	0.88833	0.88833	0.08042	-2.38721
7601	1412	6	NCGC00346524-01	Nanchangmycin	Polyether Antibiotic	NCGC00250412-19	JQ1	Brd4 Inhibitor	Good	0.997591	63.1967	19	-220.318	42065.4	-20.683	0.90391	0.86958	0.08313	-1.49833
7601	1413	6	NCGC00179454-04	Monensin sodium salt	Polyether Antibiotic	NCGC00250412-19	JQ1	Brd4 Inhibitor	Good	0.96969	73.3638	17	-273.418	53916.8	-20.7899	0.88491	0.87022	0.06616	-2.27637
7601	1414	6	NCGC00183095-01	Tigecycline	glycylcycline antibiotics	NCGC00250412-19	JQ1	Brd4 Inhibitor	Good	0.716801	55.2333	16	-339.034	67933.6	-13.6297	0.84243	0.84243	0.00676	-3.3971
7601	1415	6	NCGC00263527-02	Isepamicin	30S Ribosomal Protein Inhibitor	NCGC00250412-19	JQ1	Brd4 Inhibitor	Good	0.460257	46.9819	11	-77.6303	64956.5	-7.99424	0.96643	0.96643	0.18099	-0.9573
7601	1416	6	NCGC00263944-01	Kanamycin	30S Ribosomal Protein Inhibitor	NCGC00250412-19	JQ1	Brd4 Inhibitor	Good	0.699367	50.8766	12	-44.7122	63520.2	-3.66156	0.97593	0.97593	0.17119	-0.61831
7601	1417	6	NCGC00178852-06	Tobramycin	30S Ribosomal Protein Inhibitor	NCGC00250412-19	JQ1	Brd4 Inhibitor	Good	0.709053	51.8149	6	-18.2659	62008.7	-3.04461	0.99509	0.99509	0.2784	-0.46105
7601	1418	6	NCGC00181303-02	Neomycin sulfate	30S Ribosomal Protein Inhibitors	NCGC00250412-19	JQ1	Brd4 Inhibitor	Good	0.709053	62.4276	10	-25.7755	61654.7	-2.24475	0.99161	0.99161	0.22748	-0.48524
7601	1419	6	NCGC00016641-01	Streptomycin sulfate	30S Ribosomal Protein Inhibitor	NCGC00250412-19	JQ1	Brd4 Inhibitor	Good	0.709053	58.0285	11	-60.5278	62456.1	-4.51311	0.97579	0.97579	0.07251	-0.67779
7601	1420	6	NCGC00017323-07	Tetracycline hydrochloride	30S Ribosomal Protein Inhibitor	NCGC00250412-19	JQ1	Brd4 Inhibitor	Good	0.659357	66.3258	7	40.2809	60472.1	0	1.01664	1.01664	0.72883	-0.32603
7601	1421	6	NCGC00263531-03	Linezolid	50S Ribosomal Protein Inhibitor	NCGC00250412-19	JQ1	Brd4 Inhibitor	Good	0.556015	28.4384	5	21.8922	64157.8	0	1.0042	1.0042	0.44953	-0.23061
7601	1422	6	NCGC00090753-05	Azithromycin	50S Ribosomal Protein Inhibitor	NCGC00250412-19	JQ1	Brd4 Inhibitor	Good	0.815915	44.4223	8	-39.4876	69018.8	-3.18092	0.98514	0.98514	0.09818	-0.49305
7601	1423	6	NCGC00346515-01	Biapenem	Carbapenem Antibiotic	NCGC00250412-19	JQ1	Brd4 Inhibitor	Good	0.468884	59.3252	11	-124.098	68146.6	-14.0365	0.95783	0.95783	0	-1.24098
7601	1424	6	NCGC00167485-02	Doripenem	Carbapenem Antibiotic	NCGC00250412-19	JQ1	Brd4 Inhibitor	Good	0.815915	46.6979	8	-23.4019	66010.8	-2.31694	0.98808	0.98808	0.1573	-0.39132
7601	1425	6	NCGC00346518-01	Meropenem	Carbapenem Antibiotic	NCGC00250412-19	JQ1	Brd4 Inhibitor	Good	0.67843	56.9179	11	-145.33	68462.7	-15.8313	0.95067	0.95067	0	-1.4533
7601	1426	6	NCGC00346434-01	Imipenem	Carbapenem Antibiotic	NCGC00250412-19	JQ1	Brd4 Inhibitor	Good	0.815915	54.1814	12	-103.455	67366.1	-6.81141	0.9595	0.9595	0.0107	-1.04525
7601	1427	6	NCGC00346570-01	Tebipenem pivoxil	Carbapenem Antibiotic	NCGC00250412-19	JQ1	Brd4 Inhibitor	Good	0.699923	66.8121	10	-194.569	70691.9	-19.5273	0.92974	0.92974	0	-1.94569
7601	1428	6	NCGC00346474-01	NMP	Bacterial Efflux Pump Inhibitor	NCGC00250412-19	JQ1	Brd4 Inhibitor	Good	0.811725	38.8931	6	3.19982	66322.5	-0.89914	0.99704	0.99704	0.25643	-0.22444
7601	1429	6	NCGC00346516-01	Cefoselis sulfate	Antibiotic	NCGC00250412-19	JQ1	Brd4 Inhibitor	Good	0.819215	65.4956	3	337.289	57697.5	0.3324	1.11797	1.11797	3.50165	-0.12875
7601	1430	6	NCGC00159489-04	Chloramphenicol palmitate	Antibiotic	NCGC00250412-19	JQ1	Brd4 Inhibitor	Good	0.723624	39.6253	8	173.804	63137.5	-4.2124	1.0354	1.0354	2.41464	-0.6766
7601	1431	6	NCGC00016408-10	Sulfapyridine	Antibiotic	NCGC00250412-19	JQ1	Brd4 Inhibitor	Good	0.699367	31.8544	2	278.874	62616.4	0	1.09932	1.09932	2.83451	-0.04576
7601	1432	6	NCGC00016530-06	Sulfameter	Antibiotic	NCGC00250412-19	JQ1	Brd4 Inhibitor	Good	0.723624	32.9789	5	272.08	63774.4	0	1.08682	1.08682	2.92248	-0.20168
7601	1433	6	NCGC00015925-13	Sulfaphenazole	Antibiotic	NCGC00250412-19	JQ1	Brd4 Inhibitor	Good	0.679511	33.8383	3	296.782	62517	0	1.09668	1.09668	3.08159	-0.11377
7601	1434	6	NCGC00016384-14	Sulfafurazole	Antibiotic	NCGC00250412-19	JQ1	Brd4 Inhibitor	Medium	0.597357	1.99375	1	384.628	60744.2	1.0449	1.13311	1.13311	3.84877	-0.00249
7601	1435	6	NCGC00016533-14	Sulfamethoxazole	Antibiotic	NCGC00250412-19	JQ1	Brd4 Inhibitor	Good	0.96743	0	0	334.228	58926.8	1.7251	1.1291	1.1291	3.34228	0
7601	1436	6	NCGC00016375-10	Sulphadimethoxine	Antibiotic	NCGC00250412-19	JQ1	Brd4 Inhibitor	Good	0.972608	71.094	15	-57.6138	53430.7	-9.76947	1.0229	0.98926	0.60379	-0.52132
7601	1437	6	NCGC00090686-10	Nitrofurazone	Antibiotic	NCGC00250412-19	JQ1	Brd4 Inhibitor	Good	0.980465	60.696	15	-55.5795	53529.1	-3.78291	0.98945	0.96594	0.35903	-0.48275
7601	1438	6	NCGC00091011-09	Chloramphenicol	Antibiotic	NCGC00250412-19	JQ1	Brd4 Inhibitor	Good	0.970785	66.8924	8	70.4381	51989.2	0.07618	1.05015	1.03464	1.05379	-0.09164
7601	1439	6	NCGC00016305-10	Silver sulfadiazine	Antibiotic	NCGC00250412-19	JQ1	Brd4 Inhibitor	Good	0.95195	30.1055	5	88.1236	50783.3	0.18693	1.03218	1.02437	1.18458	-0.17884
7601	1440	6	NCGC00016446-12	Metronidazole	Antibiotic	NCGC00250412-19	JQ1	Brd4 Inhibitor	Good	0.972608	38.9976	6	70.3945	51225.5	0	1.06987	1.04165	1.32139	-0.06969
7601	1441	6	NCGC00346715-01	Azomycin	Antibiotic	NCGC00250412-19	JQ1	Brd4 Inhibitor	Good	0.972608	52.4868	12	-37.9077	54534.9	-7.04953	0.98184	0.96909	0.63296	-0.63821
7601	1442	6	NCGC00346609-01	Gentamycin sulfate	Antibiotic	NCGC00250412-19	JQ1	Brd4 Inhibitor	Good	0.970785	48.9294	15	-204.362	55852.3	-12.0286	0.875	0.85293	0.43858	-2.09697
7601	1443	6	NCGC00159326-02	Lincomycin hydrochloride	Antibiotic	NCGC00250412-19	JQ1	Brd4 Inhibitor	Good	0.974133	10.7849	4	70.0259	55890.3	0	1.01489	1.01489	0.93797	-0.23771
7601	1444	6	NCGC00017354-06	Spectinomycin hydrochloride	Antibiotic	NCGC00250412-19	JQ1	Brd4 Inhibitor	Good	0.957488	68.922	14	-111.411	56818	-4.7067	0.9262	0.9262	0.09866	-1.21276
7601	1445	6	NCGC00178319-07	Thiamphenicol	Antibiotic	NCGC00250412-19	JQ1	Brd4 Inhibitor	Good	0.976952	53.3403	12	-36.5785	56120.4	-5.85465	0.96868	0.96868	0.29026	-0.65605
7601	1446	6	NCGC00160162-03	Hordenine	Antibiotic properties	NCGC00250412-19	JQ1	Brd4 Inhibitor	Good	0.963957	67.0615	18	-69.8826	57227.8	-4.72116	0.97036	0.97036	0.00435	-0.70318
7601	1447	6	NCGC00091268-11	Oxytetracycline	Tetracycline Antibiotic	NCGC00250412-19	JQ1	Brd4 Inhibitor	Good	0.973923	75.8601	10	-9.12378	54759.4	-3.282	0.99334	0.99334	0.38518	-0.47642
7601	1448	6	NCGC00016645-03	Methacycline hydrochloride	Tetracycline Antibiotic	NCGC00250412-19	JQ1	Brd4 Inhibitor	Good	0.974133	53.0828	10	5.1335	54617.6	-0.03329	0.99935	0.99935	0.32252	-0.27119
7601	1449	6	NCGC00183044-01	Minocycline	Tetracycline Antibiotic	NCGC00250412-19	JQ1	Brd4 Inhibitor	Good	0.974133	63.3755	17	-85.8006	60660.7	-3.92892	0.96374	0.96374	0.03497	-0.89298
7601	1450	6	NCGC00016936-03	Aztreonam	beta-lactam antibiotic	NCGC00250412-19	JQ1	Brd4 Inhibitor	Good	0.96431	68.8766	18	-133.106	59148.4	-7.89622	0.93683	0.93683	0.02086	-1.35192
7601	1451	6	NCGC00183361-01	Oxacillin sodium salt	beta-lactam antibiotic	NCGC00250412-19	JQ1	Brd4 Inhibitor	Good	0.973923	45.9002	6	-4.11979	53816.2	0	0.99059	0.99059	0.31262	-0.35381
7601	1452	6	NCGC00178840-06	Sodium cloxacillin	beta-lactam antibiotic	NCGC00250412-19	JQ1	Brd4 Inhibitor	Good	0.957956	64.5974	16	-42.2887	54772.3	-2.65473	0.96743	0.96743	0.22068	-0.64357
7601	1453	6	NCGC00016797-04	Amoxicillin sodium	beta-lactam antibiotic	NCGC00250412-19	JQ1	Brd4 Inhibitor	Good	0.973923	50.0194	16	-55.339	55123.1	-3.67066	0.96951	0.96951	0.01954	-0.57293
7601	1454	6	NCGC00159336-05	Sulbactam	beta-Lactamase Inhibitor	NCGC00250412-19	JQ1	Brd4 Inhibitor	Good	0.957956	47.5339	3	45.5103	53597.6	0	1.02196	1.02196	0.54186	-0.08676
7601	1455	6	NCGC00015772-13	Ofloxacin	Antibiotic	NCGC00250412-19	JQ1	Brd4 Inhibitor	Good	0.974133	58.7014	16	-88.4407	55003.9	-8.37425	0.94644	0.94644	0.06964	-0.95404
7601	1456	6	NCGC00166310-03	Marbofloxacin	Antibiotic	NCGC00250412-19	JQ1	Brd4 Inhibitor	Good	0.996753	69.7264	13	-15.2843	56730.3	-3.43761	0.99847	0.99847	0.29503	-0.44787
7601	1457	6	NCGC00016927-10	Enoxacin	Quinoline Antibiotic	NCGC00250412-19	JQ1	Brd4 Inhibitor	Good	0.974133	58.278	11	92.5606	57883.8	-4.03597	1.03023	1.02368	1.97183	-0.50402
7601	1458	6	NCGC00018181-13	Nalidixic acid	Quinoline Antibiotic	NCGC00250412-19	JQ1	Brd4 Inhibitor	Good	0.974133	65.2516	19	-189.073	60415.9	-12.0948	0.92301	0.92301	0	-1.89073
7601	1459	6	NCGC00167558-01	Fleroxacin	Quinoline Antibiotic	NCGC00250412-19	JQ1	Brd4 Inhibitor	Good	0.974133	74.4119	18	-106.015	58759.5	-6.50146	0.95992	0.95992	0.00235	-1.0625
7601	1460	6	NCGC00015603-07	Lomefloxacin hydrochloride	Quinoline Antibiotic	NCGC00250412-19	JQ1	Brd4 Inhibitor	Good	0.974133	75.6819	17	-147.024	59618.8	-9.89085	0.94216	0.94216	0	-1.47024
7601	1461	6	NCGC00022612-10	Cefaclor	Cephalosporin antibiotic	NCGC00250412-19	JQ1	Brd4 Inhibitor	Good	0.974133	76.0027	14	-60.6037	57516.9	-3.55078	0.97775	0.97775	0.14351	-0.74955
7601	1462	6	NCGC00093706-05	Cephalexin	Cephalosporin antibiotic	NCGC00250412-19	JQ1	Brd4 Inhibitor	Good	0.974133	69.925	17	-51.362	57161.4	-4.82543	0.97644	0.97644	0.0414	-0.55502
7601	1463	6	NCGC00183036-02	Cephradine	Cephalosporin antibiotic	NCGC00250412-19	JQ1	Brd4 Inhibitor	Good	0.970785	40.7897	13	-68.2501	61662.5	-7.51126	0.97152	0.97152	0.21688	-0.89939
7601	1464	6	NCGC00178499-03	Cefdinir	Cephalosporin antibiotic	NCGC00250412-19	JQ1	Brd4 Inhibitor	Good	0.974133	68.1324	10	3.01817	58688.4	-3.31622	1.00819	1.00819	0.45954	-0.42936
7601	1465	6	NCGC00017156-01	Cefoperazone sodium	Cephalosporin antibiotic	NCGC00250412-19	JQ1	Brd4 Inhibitor	Good	0.974133	63.4903	13	-38.3104	61664.2	-4.42301	0.98846	0.98846	0.13372	-0.51682
7601	1466	6	NCGC00346562-01	Cefditoren pivoxil	Cephalosporin antibiotic	NCGC00250412-19	JQ1	Brd4 Inhibitor	Good	0.914132	65.5897	14	-93.9745	62007.5	-11.4138	0.96841	0.96841	0.43446	-1.3742
7601	1467	6	NCGC00167978-02	Ceftiofur hydrochloride	Cephalosporin antibiotic	NCGC00250412-19	JQ1	Brd4 Inhibitor	Good	0.974133	63.127	14	-111.646	63082.1	-9.25468	0.95527	0.95527	0.03798	-1.15444
7601	1468	6	NCGC00159513-02	Cefprozil monohydrate	Cephalosporin antibiotic	NCGC00250412-19	JQ1	Brd4 Inhibitor	Good	0.974133	67.1603	12	-64.0154	60314.2	-8.60302	0.98268	0.98268	0.41685	-1.057
7601	1469	6	NCGC00016552-02	7-Aminocephalosporanic acid	Cephalosporin intermediate	NCGC00250412-19	JQ1	Brd4 Inhibitor	Good	0.970785	73.527	12	-96.6717	62011.3	-9.53618	0.97241	0.97241	0.37256	-1.33928
7601	1470	6	NCGC00185071-02	Calcium folinate	Antineoplastic Enhancing Agents	NCGC00250412-19	JQ1	Brd4 Inhibitor	Good	0.972608	62.361	12	19.2152	57074.1	-4.40879	1.02969	1.02969	0.8473	-0.65515
7601	1471	6	NCGC00181166-01	Mesna	Antineoplastic Enhancing Agents	NCGC00250412-19	JQ1	Brd4 Inhibitor	Good	0.980465	64.4851	16	-143.607	57778.7	-11.4048	0.93538	0.92371	0.10355	-1.27874
7601	1472	6	NCGC00346482-01	Mesna disulfide	chemoprotective agent	NCGC00250412-19	JQ1	Brd4 Inhibitor	Good	0.952423	52.4449	11	-56.3436	56639.5	-5.76584	0.97064	0.96472	0.3433	-0.76723
7601	1473	6	NCGC00263566-03	Oteracil potassium	Orotate phosphoribosyltransferase Inhibitor	NCGC00250412-19	JQ1	Brd4 Inhibitor	Good	0.949362	69.7531	14	-48.1345	54712	-4.54503	0.96837	0.96837	0.28799	-0.76934
7601	1474	6	NCGC00015100-14	Altretamine	DNA Alkylating Drugs	NCGC00250412-19	JQ1	Brd4 Inhibitor	Good	0.980465	58.8896	12	-40.2557	57249.6	-5.53551	0.9871	0.97748	0.40067	-0.58258
7601	1475	6	NCGC00015226-11	Mitotane	Antineoplastic Agent	NCGC00250412-19	JQ1	Brd4 Inhibitor	Good	0.956602	61.0417	10	-43.7944	55576.6	-6.85961	0.98342	0.97493	0.37889	-0.6218
7601	1476	6	NCGC00016345-09	4-Methylumbelliferone	MAO-A Inhibitor	NCGC00250412-19	JQ1	Brd4 Inhibitor	Good	0.972608	49.8715	13	-48.0884	57628.1	-5.81412	0.98268	0.976	0.32882	-0.64675
7601	1477	6	NCGC00186006-04	Nefiracetam	GABAergic Transmission Enhancer	NCGC00250412-19	JQ1	Brd4 Inhibitor	Good	0.974133	59.4818	17	-220.417	61115.6	-20.0033	0.89536	0.89023	0.0749	-2.17157
7601	1478	6	NCGC00015191-06	Chlormezanone	GABA Modulators	NCGC00250412-19	JQ1	Brd4 Inhibitor	Good	0.974133	68.3757	14	-51.6987	59367.7	-3.44721	0.98814	0.98814	0.13649	-0.65348
7601	1479	6	NCGC00025176-01	Etomidate	GABAA Receptor Modulator	NCGC00250412-19	JQ1	Brd4 Inhibitor	Good	0.952423	73.0251	14	-37.4996	56812.8	-3.27716	0.98606	0.98606	0.09786	-0.47285
7601	1480	6	NCGC00015429-08	Felbamate	GABA(A) Receptor Modulators	NCGC00250412-19	JQ1	Brd4 Inhibitor	Good	0.98186	76.5085	11	-44.3661	57170.8	-4.66316	0.98975	0.98975	0.20906	-0.65272
7601	1481	6	NCGC00346880-01	Indiplon	GABAA Receptor Modulator	NCGC00250412-19	JQ1	Brd4 Inhibitor	Good	0.962768	75.6451	8	23.0165	56250.7	-0.66347	1.01461	1.01461	0.47073	-0.24056
7601	1482	6	NCGC00159515-02	Eszopiclone	GABAA Receptor Modulator	NCGC00250412-19	JQ1	Brd4 Inhibitor	Good	0.974133	73.0141	1	45.0916	54996.1	0	1.01608	1.01608	0.46176	-0.01085
7601	1483	6	NCGC00095694-05	Ostol	GABAA Receptor Modulator	NCGC00250412-19	JQ1	Brd4 Inhibitor	Good	0.970785	60.3021	16	-52.7319	58420.1	-4.40533	0.97637	0.97637	0.02609	-0.55341
7601	1484	6	NCGC00015439-06	Flumazenil	GABA(A) BZ Site Receptor Antagonist	NCGC00250412-19	JQ1	Brd4 Inhibitor	Good	0.974133	56.1685	4	53.7035	57051.2	0	1.01849	1.01849	0.61202	-0.07499
7601	1485	6	NCGC00346604-01	Dihydromyricetin	GABA(A) BZ Site Receptor Modulator	NCGC00250412-19	JQ1	Brd4 Inhibitor	Good	0.98186	64.0627	17	-87.8896	59582.7	-5.6198	0.95773	0.95773	0.02764	-0.90653
7601	1486	6	NCGC00346666-01	Ginkgolide A	GABA(A) Receptor Antagonist	NCGC00250412-19	JQ1	Brd4 Inhibitor	Good	0.98186	62.2405	10	-1.49006	55395.1	-2.42166	0.99303	0.99303	0.29264	-0.30754
7601	1487	6	NCGC00025245-01	Ginkgolide B	GABA(A) Receptor Antagonist	NCGC00250412-19	JQ1	Brd4 Inhibitor	Good	0.957488	67.4754	14	-82.9202	57553.1	-5.27188	0.96121	0.96121	0.05426	-0.88346
7601	1488	6	NCGC00346588-01	Bilobalide	GABA(A) Receptor Antagonists	NCGC00250412-19	JQ1	Brd4 Inhibitor	Good	0.984715	71.5356	8	27.7229	55733.8	0	1.0095	1.0095	0.42217	-0.14494
7601	1489	6	NCGC00163633-03	Tetrahydropapaverine	neurtotoxic	NCGC00250412-19	JQ1	Brd4 Inhibitor	Good	0.973923	73.5837	15	-81.6596	57070.5	-4.41543	0.96421	0.96226	0.28454	-1.03752
7601	1490	6	NCGC00165816-02	KI-16425	Lysophospholipid edg2 (LPA1)/edg7 (LPA3) Receptor Antagonist	NCGC00250412-19	JQ1	Brd4 Inhibitor	Good	0.974133	75.8089	14	-62.0407	56344	-4.20817	0.97612	0.97612	0.15536	-0.77577
7601	1491	6	NCGC00250388-01	KRP-203	S1P1/3/4 Agonist	NCGC00250412-19	JQ1	Brd4 Inhibitor	Good	0.974133	42.3006	13	-103.234	59902.8	-0.66799	0.94723	0.94723	0.10988	-1.14221
7601	1492	6	NCGC00347938-01	BAF-312	Lysophospholipid edg8 (S1P5) Receptor Ligands; Lysophospholipid edg1 (S1P1) Receptor Agonist	NCGC00250412-19	JQ1	Brd4 Inhibitor	Good	0.970785	62.1928	16	-115.294	61581	-7.11665	0.94827	0.94827	0.04658	-1.19952
7601	1493	6	NCGC00346489-01	BTZ-10526043	tuberculosis pathway Inhibitor	NCGC00250412-19	JQ1	Brd4 Inhibitor	Good	0.959699	75.5645	6	70.8859	52972.5	-0.0619	1.05039	1.05039	0.79578	-0.08692
7601	1494	6	NCGC00095164-05	Protionamide	tuberculosis treatment	NCGC00250412-19	JQ1	Brd4 Inhibitor	Good	0.984715	44.2576	10	1.7243	56332	-1.84146	0.9876	0.9876	0.3746	-0.35736
7601	1495	6	NCGC00016244-14	Isoniazid	Cytochrome P450 CYP1A2 Inhibitor	NCGC00250412-19	JQ1	Brd4 Inhibitor	Good	0.98186	75.1718	12	-86.6797	57285.7	-3.9467	0.95888	0.95888	0.0698	-0.9366
7601	1496	6	NCGC00016497-08	Ethionamide	Cell Wall Biosynthesis Inhibitor	NCGC00250412-19	JQ1	Brd4 Inhibitor	Good	0.974133	66.9028	10	-36.8093	56888.4	-1.4804	0.98159	0.98159	0.07893	-0.44702
7601	1497	6	NCGC00090774-03	Nitazoxanide	antiprotozoal agent	NCGC00250412-19	JQ1	Brd4 Inhibitor	Good	0.974133	58.1997	12	-27.2105	57960.5	-2.15493	0.98789	0.98789	0.10216	-0.37427
7601	1498	6	NCGC00168785-02	Diclazuril	antiprotozoal agent	NCGC00250412-19	JQ1	Brd4 Inhibitor	Good	0.970785	60.4311	13	-103.122	62478.9	-11.3368	0.95706	0.95706	0.07808	-1.1093
7601	1499	6	NCGC00095158-05	Secnidazole	antiprotozoal agent	NCGC00250412-19	JQ1	Brd4 Inhibitor	Good	0.99387	68.6637	8	111.985	54740	-3.98634	1.07778	1.07778	1.54617	-0.42632
7601	1500	6	NCGC00024379-04	Emetine	antiprotozoal agent	NCGC00250412-19	JQ1	Brd4 Inhibitor	Good	0.99387	69.293	17	-163.437	48681.8	-13.7713	0.95166	0.91399	0.4558	-1.18218
7601	1501	6	NCGC00016806-12	Mebendazole	Tubulin depolymerization Inhibitor	NCGC00250412-19	JQ1	Brd4 Inhibitor	Good	0.974133	67.2029	18	-201.871	49290.3	-18.9333	0.93777	0.90918	0.06276	-1.18788
7601	1502	6	NCGC00015818-15	Praziquantel	antiparasitic agent	NCGC00250412-19	JQ1	Brd4 Inhibitor	Good	0.974133	78.4037	11	-130.276	60966.8	-13.8767	0.96201	0.96201	0.16275	-1.46551
7601	1503	6	NCGC00016410-18	Thiabendazole	Methionine Aminopeptidase-1 (MetAP1) Inhibitor	NCGC00250412-19	JQ1	Brd4 Inhibitor	Good	0.974133	75.8762	16	-240.986	65902.9	-15.1844	0.90261	0.90261	0	-2.40986
7601	1504	6	NCGC00095157-06	Oxfendazole	antiparasitic agent	NCGC00250412-19	JQ1	Brd4 Inhibitor	Good	0.974133	70.9657	16	-257.002	65900.9	-18.1527	0.89658	0.89658	0	-2.57002
7601	1505	6	NCGC00253760-02	Albendazole oxide	antiparasitic agent	NCGC00250412-19	JQ1	Brd4 Inhibitor	Good	0.961485	67.971	14	-144.697	64182.3	-10.3639	0.94734	0.94734	0.06747	-1.51444
7601	1506	6	NCGC00246966-03	Flubendazole	antiparasitic agent	NCGC00250412-19	JQ1	Brd4 Inhibitor	Good	0.982845	58.6777	17	-39.0173	39880.3	-7.13097	1.04539	0.99773	0.65787	-0.21704
7601	1507	6	NCGC00016855-11	Fenbendazole	antiparasitic agent	NCGC00250412-19	JQ1	Brd4 Inhibitor	Good	0.972361	55.3367	15	-104.314	45803.8	-5.56831	0.98062	0.9512	0.24359	-0.59971
7601	1508	6	NCGC00094552-04	Pyrantel pamoate	antiparasitic agent	NCGC00250412-19	JQ1	Brd4 Inhibitor	Good	0.980465	49.975	9	-4.74663	53352.5	-0.45315	0.99136	0.98528	0.67267	-0.53801
7601	1509	6	NCGC00182084-01	Clorsulon	antiparasitic agent	NCGC00250412-19	JQ1	Brd4 Inhibitor	Good	0.980465	49.8561	13	-60.6063	56213.2	-6.63693	0.97163	0.96362	0.25308	-0.6824
7601	1510	6	NCGC00094571-07	Crotamiton	antipruritic	NCGC00250412-19	JQ1	Brd4 Inhibitor	Good	0.949362	49.1736	13	-84.307	54280.8	-5.80022	0.94481	0.93623	0.2618	-0.90678
7601	1511	6	NCGC00160670-04	Mecarbinate	antiinfluenza drug	NCGC00250412-19	JQ1	Brd4 Inhibitor	Good	0.972608	51.7745	13	-56.0841	56101	-4.28692	0.9791	0.96597	0.36249	-0.60739
7601	1512	6	NCGC00246387-02	Arbidol	antiinfluenza drug	NCGC00250412-19	JQ1	Brd4 Inhibitor	Good	0.970785	51.1304	17	-112.525	55994.9	-12.6688	0.94917	0.93867	0.18799	-1.07615
7601	1513	6	NCGC00016623-06	Moroxydine	antiinfluenza drug	NCGC00250412-19	JQ1	Brd4 Inhibitor	Good	0.973923	70.2664	10	-1.5866	55861	-1.87935	1.00112	1.00112	0.25571	-0.27157
7601	1514	6	NCGC00346491-01	Varespladib	Secretory Phospholipase A2 (sPLA2) Inhibitor	NCGC00250412-19	JQ1	Brd4 Inhibitor	Good	0.976952	77.1337	5	19.8808	54735.3	0.74044	1.01162	1.01162	0.32577	-0.12696
7601	1515	6	NCGC00346594-01	Oleanolic acid	Secretory Phospholipase A2 (sPLA2) Inhibitor	NCGC00250412-19	JQ1	Brd4 Inhibitor	Good	0.854678	71.8657	15	-65.3645	57496.3	-5.48763	0.97571	0.97571	0.0061	-0.65975
7601	1516	6	NCGC00346637-01	Odanacatib	Cathepsin K Inhibitor	NCGC00250412-19	JQ1	Brd4 Inhibitor	Good	0.979253	69.8131	2	59.5353	54796.6	0	1.02	1.02	0.69272	-0.09737
7601	1517	6	NCGC00163431-03	CA-074 Me	Cathepsin B Inhibitor	NCGC00250412-19	JQ1	Brd4 Inhibitor	Good	0.973923	78.3975	12	-117.259	56639.6	-4.92604	0.93237	0.93237	0.2093	-1.38189
7601	1518	6	NCGC00345807-01	CAA-0225	Cathepsin L Inhibitor	NCGC00250412-19	JQ1	Brd4 Inhibitor	Good	0.974133	75.5462	12	-10.5743	55543.6	-0.9822	0.9941	0.9941	0.12376	-0.2295
7601	1519	6	NCGC00165909-03	TRAM-34	Intermediate Conductance Channel Blocker	NCGC00250412-19	JQ1	Brd4 Inhibitor	Good	0.970785	70.3423	9	11.7443	58631.7	-1.3112	1.0047	1.0047	0.34492	-0.22748
7601	1520	6	NCGC00015680-14	Melatonin	NOS2 Expression Inhibitor	NCGC00250412-19	JQ1	Brd4 Inhibitor	Good	0.973923	50.0384	12	1.14265	54445.6	-1.48321	1.00275	1.00275	0.22297	-0.21154
7601	1521	6	NCGC00166076-06	Arbutin	Free Radical Scavenger	NCGC00250412-19	JQ1	Brd4 Inhibitor	Good	0.960163	74.4244	7	30.7788	54302.6	0	1.01091	1.01091	0.50277	-0.19498
7601	1522	6	NCGC00094889-05	Fumalic acid	Free Radical Scavenger	NCGC00250412-19	JQ1	Brd4 Inhibitor	Good	0.962404	63.4268	6	22.8934	54049.8	0	1.0061	1.0061	0.34228	-0.11335
7601	1523	6	NCGC00179501-04	Aurantiamarin (Methyl Hesperidin)	Free Radical Scavenger	NCGC00250412-19	JQ1	Brd4 Inhibitor	Good	0.984715	76.6947	13	-28.0057	54774.3	-2.78511	0.99238	0.99238	0.21415	-0.49421
7601	1524	6	NCGC00179501-05	Aurantiamarin (Methyl Hesperidin)	Free Radical Scavenger	NCGC00250412-19	JQ1	Brd4 Inhibitor	Good	0.976285	77.8596	10	-8.2251	54869	-2.31992	0.99539	0.99539	0.24032	-0.32257
7601	1525	6	NCGC00186010-02	Genipin	Free Radical Scavenger	NCGC00250412-19	JQ1	Brd4 Inhibitor	Good	0.974133	77.357	11	-24.6207	54289.4	-1.50879	0.99443	0.99443	0.21096	-0.45717
7601	1526	6	NCGC00160514-03	Idebenone	Free Radical Scavenger	NCGC00250412-19	JQ1	Brd4 Inhibitor	Good	0.974133	39.771	9	-59.5428	59018.8	-6.56097	0.95974	0.95974	0.21265	-0.80808
7601	1527	6	NCGC00346613-01	Disufenton sodium	Free Radical Scavenger	NCGC00250412-19	JQ1	Brd4 Inhibitor	Good	0.946762	72.2279	15	-60.02	57103.4	-2.83625	0.97577	0.97577	0.00155	-0.60175
7601	1528	6	NCGC00248196-02	Tempol	Free Radical Scavenger	NCGC00250412-19	JQ1	Brd4 Inhibitor	Good	0.976952	73.3853	15	-67.6677	57009.5	-4.13787	0.97298	0.97298	0.0108	-0.68748
7601	1529	6	NCGC00091585-03	Octocrylene	photosensitizer	NCGC00250412-19	JQ1	Brd4 Inhibitor	Good	0.974133	71.61	12	-86.5091	57538.9	-3.66004	0.9592	0.9592	0.07113	-0.93622
7601	1530	6	NCGC00346712-01	Verteporfin	photosensitizer	NCGC00250412-19	JQ1	Brd4 Inhibitor	Good	0.976952	71.5496	13	17.558	56107.7	-1.10184	1.00734	1.00505	0.47514	-0.23514
7601	1531	6	NCGC00095112-04	Avobenzone	UVA ray absorber	NCGC00250412-19	JQ1	Brd4 Inhibitor	Good	0.974133	75.7909	14	-86.4368	57774	-8.3355	0.96763	0.96763	0.09515	-0.95951
7601	1532	6	NCGC00016643-10	Trioxsalen	phototherapy treatment of skin disorders	NCGC00250412-19	JQ1	Brd4 Inhibitor	Good	0.974133	73.7509	11	-28.3029	57744.8	-2.19495	0.99376	0.99376	0.10576	-0.38879
7601	1533	6	NCGC00159508-05	Rose Bengal disodium	Free Radical Stimulator	NCGC00250412-19	JQ1	Brd4 Inhibitor	Good	0.974133	68.3717	12	-111.185	61965.1	-7.00954	0.94126	0.94126	0.07208	-1.18394
7601	1534	6	NCGC00018218-03	Edaravone	Free Radical Scavenger	NCGC00250412-19	JQ1	Brd4 Inhibitor	Good	0.974133	66.4247	17	-109.564	58773.7	-7.48622	0.95877	0.95877	0.10134	-1.19698
7601	1535	6	NCGC00095161-04	Rebamipide	Free Radical Scavenger	NCGC00250412-19	JQ1	Brd4 Inhibitor	Good	0.974133	66.615	15	-188.506	63380.3	-17.5761	0.92461	0.92461	0	-1.88506
7601	1536	6	NCGC00159460-02	Indinavir sulfate	HIV Protease Inhibitors	NCGC00250412-19	JQ1	Brd4 Inhibitor	Good	0.974133	78.7165	15	-171.915	62129	-13.8184	0.93945	0.93945	0	-1.71915
7601	1537	6	NCGC00183130-01	Ritonavir	HIV Protease Inhibitors	NCGC00250412-19	JQ1	Brd4 Inhibitor	Good	0.974133	82.7809	15	-283.379	64940.3	-19.0273	0.89165	0.89165	0	-2.83379
7601	1538	6	NCGC00164576-03	Lopinavir	HIV Protease Inhibitors	NCGC00250412-19	JQ1	Brd4 Inhibitor	Good	0.974133	74.7154	16	-162.409	61674.5	-12.6481	0.94177	0.94177	0.10947	-1.73356
7601	1539	6	NCGC00182552-03	Atazanavir sulfate	HIV Protease Inhibitors	NCGC00250412-19	JQ1	Brd4 Inhibitor	Good	0.98186	78.9695	13	-165.372	62297.7	-16.6818	0.94424	0.94424	0.19959	-1.85331
7601	1540	6	NCGC00168773-01	Darunavir	HIV Protease Inhibitors	NCGC00250412-19	JQ1	Brd4 Inhibitor	Good	0.96743	62.6053	15	-111.28	62576.8	-6.3253	0.95159	0.95159	0.07084	-1.18364
7601	1541	6	NCGC00159461-03	Amprenavir	HIV Protease Inhibitors	NCGC00250412-19	JQ1	Brd4 Inhibitor	Good	0.96743	53.593	14	-65.4757	55094.9	-9.63214	0.98779	0.96768	0.60678	-0.792
7601	1542	6	NCGC00090782-07	Viracept	HIV Protease Inhibitors	NCGC00250412-19	JQ1	Brd4 Inhibitor	Good	0.957039	44.8201	9	-25.1456	53972.3	-2.80851	1.00604	0.98806	0.5376	-0.44087
7601	1543	6	NCGC00346512-01	BMS-707035	HIV Integrase Inhibitors	NCGC00250412-19	JQ1	Brd4 Inhibitor	Good	0.972361	69.9374	8	5.46378	54083	0	1.02356	1.00582	0.64477	-0.29268
7601	1544	6	NCGC00346565-01	Elvitegravir	HIV Integrase Inhibitor	NCGC00250412-19	JQ1	Brd4 Inhibitor	Good	0.96743	55.8439	11	-36.3698	52343.1	-5.39357	0.97197	0.95952	0.70657	-0.73112
7601	1545	6	NCGC00184997-01	Raltegravir	HIV Integrase Inhibitor	NCGC00250412-19	JQ1	Brd4 Inhibitor	Good	0.949362	52.8889	18	-100.094	55601.5	-7.77236	0.96272	0.9457	0.2175	-0.78817
7601	1546	6	NCGC00346629-01	Dolutegravir	HIV Integrase Inhibitors	NCGC00250412-19	JQ1	Brd4 Inhibitor	Good	0.96743	63.4102	10	-50.0779	54612.6	-11.2276	0.99536	0.96753	0.60257	-0.67048
7601	1547	6	NCGC00346694-01	MK-2048	HIV Integrase Inhibitors	NCGC00250412-19	JQ1	Brd4 Inhibitor	Good	0.970785	53.3638	20	-166.322	55797.8	-11.0566	0.93594	0.91126	0.14139	-1.18547
7601	1548	6	NCGC00346623-01	BMS-806 (BMS 378806)	Unknown	NCGC00250412-19	JQ1	Brd4 Inhibitor	Good	0.960163	71.1266	7	58.0894	54080.1	0	1.02715	1.02715	0.66503	-0.08414
7601	1549	6	NCGC00095089-11	Fluconazole	Antifungal Agent	NCGC00250412-19	JQ1	Brd4 Inhibitor	Good	0.976285	47.9727	10	-24.2876	55428.2	-4.4533	0.97603	0.97603	0.22426	-0.46713
7601	1550	6	NCGC00017338-05	Antimycin A	Antifungal Agent	NCGC00250412-19	JQ1	Brd4 Inhibitor	Good	0.960163	59.2949	17	-39.0381	52373.1	-1.44967	0.97449	0.97449	0.06924	-0.45962
7601	1551	6	NCGC00346538-01	Natamycin	Antifungal Agent	NCGC00250412-19	JQ1	Brd4 Inhibitor	Good	0.95494	10.1337	3	52.754	53143.5	0	1.01234	1.01234	0.60843	-0.08089
7601	1552	6	NCGC00183039-01	Nystatin	Antifungal Agent	NCGC00250412-19	JQ1	Brd4 Inhibitor	Good	0.976952	9.23587	7	20.0595	54195.2	-0.9732	0.9882	0.9882	0.51442	-0.31383
7601	1553	6	NCGC00167524-03	Amorolfine hydrochloride	Antifungal Agent	NCGC00250412-19	JQ1	Brd4 Inhibitor	Good	0.974133	65.334	18	-69.1224	57194.8	-5.64775	0.96523	0.96523	0.00684	-0.69806
7601	1554	6	NCGC00179596-04	Butoconazole nitrate	Antifungal Agent	NCGC00250412-19	JQ1	Brd4 Inhibitor	Good	0.970785	49.2423	12	-18.162	59579.8	-1.41623	0.98679	0.98679	0.17208	-0.3537
7601	1555	6	NCGC00167430-03	Tioconazole	Antifungal Agent	NCGC00250412-19	JQ1	Brd4 Inhibitor	Good	0.973923	52.8983	10	-4.07395	53740.5	-0.75373	0.98928	0.98928	0.38741	-0.42814
7601	1556	6	NCGC00253713-02	Fenticonazole nitrate	Antifungal Agent	NCGC00250412-19	JQ1	Brd4 Inhibitor	Good	0.973831	67.5617	11	-35.2532	55078.7	-2.58148	0.98344	0.98344	0.16272	-0.51525
7601	1557	6	NCGC00017112-11	Ciclopirox	Antifungal Agent	NCGC00250412-19	JQ1	Brd4 Inhibitor	Good	0.987207	59.2807	18	-162.781	54667.5	-8.80487	0.93428	0.91082	0.12032	-1.20606
7601	1558	6	NCGC00179642-04	Isoconazole nitrate	Antifungal Agent	NCGC00250412-19	JQ1	Brd4 Inhibitor	Good	0.968578	59.8026	12	-42.332	55331	-3.67728	0.97892	0.97892	0.08426	-0.50758
7601	1559	6	NCGC00018258-09	Econazole nitrate	Antifungal Agent	NCGC00250412-19	JQ1	Brd4 Inhibitor	Good	0.987207	55.6933	10	81.4242	46795.9	-2.76007	1.06069	1.04048	2.12377	-0.60414
7601	1560	6	NCGC00344764-01	CPI-613	altered energy metabolism-directed agent	NCGC00250412-19	JQ1	Brd4 Inhibitor	Good	0.952423	77.9968	16	-98.4574	55596.6	-8.36581	0.96973	0.96973	0.1509	-1.13547
7601	1561	6	NCGC00159346-05	Terbinafine hydrochloride	Fungal Squalene Monooxygenase Inhibitor	NCGC00250412-19	JQ1	Brd4 Inhibitor	Good	0.974133	69.151	9	5.52682	58038.2	0	1.00354	1.00354	0.41882	-0.36355
7601	1562	6	NCGC00164601-03	Liranaftate	Fungal Squalene Monooxygenase Inhibitor	NCGC00250412-19	JQ1	Brd4 Inhibitor	Good	0.976952	70.2656	13	-36.027	57050.8	-3.52085	0.98167	0.98167	0.23391	-0.59418
7601	1563	6	NCGC00016610-08	Tolnaftate	Fungal Squalene Monooxygenase Inhibitor	NCGC00250412-19	JQ1	Brd4 Inhibitor	Good	0.984715	76.3362	17	-107.054	58175.3	-6.34472	0.95828	0.95828	0.0155	-1.08603
7601	1564	6	NCGC00346498-01	Danoprevir	HCV Protease Inhibitor	NCGC00250412-19	JQ1	Brd4 Inhibitor	Good	0.974133	80.6908	14	-43.7844	56050.5	-7.83321	0.98955	0.98955	0.38208	-0.81992
7601	1565	6	NCGC00346533-01	Daclatasvir dihydrochloride	HCV NS5A Inhibitor	NCGC00250412-19	JQ1	Brd4 Inhibitor	Good	0.957956	73.0386	16	-60.1692	57132.5	-4.39001	0.97416	0.97416	0.08109	-0.68278
7601	1566	6	NCGC00346545-01	Telaprevir (VX-950)	HCV NS3 NS4A Protease Inhibitor	NCGC00250412-19	JQ1	Brd4 Inhibitor	Good	0.976952	65.5679	13	-97.4821	57325.5	-7.81246	0.94243	0.94243	0.08324	-1.05806
7601	1567	6	NCGC00346443-01	Rupintrivir	HRV 3C Protease Inhibitor	NCGC00250412-19	JQ1	Brd4 Inhibitor	Good	0.974133	73.3273	17	-126.98	58672.6	-6.71588	0.94208	0.94208	0.00061	-1.27041
7601	1568	6	NCGC00015149-15	Bumetanide	Loop Diuretics	NCGC00250412-19	JQ1	Brd4 Inhibitor	Good	0.970785	67.16	13	-60.7015	61025.6	-4.85163	0.97954	0.97954	0.12591	-0.73293
7601	1569	6	NCGC00016241-11	Furosemide	Loop Diuretics	NCGC00250412-19	JQ1	Brd4 Inhibitor	Good	0.974133	68.639	13	-28.7829	58493.9	-5.05123	0.99905	0.99905	0.38185	-0.66968
7601	1570	6	NCGC00016879-07	Torasemide	Loop Diuretics	NCGC00250412-19	JQ1	Brd4 Inhibitor	Good	0.974133	70.7671	16	-154.813	62394.5	-13.5071	0.94512	0.94512	0	-1.54813
7601	1571	6	NCGC00024868-08	Bisoprolol	beta1-Adrenoceptor Antagonists	NCGC00250412-19	JQ1	Brd4 Inhibitor	Good	0.974133	66.0153	14	-77.3668	60983.4	-6.52025	0.97349	0.97349	0.0049	-0.77857
7601	1572	6	NCGC00346470-01	Zilpaterol	beta1-Adrenoceptor Antagonists	NCGC00250412-19	JQ1	Brd4 Inhibitor	Good	0.959288	74.46	14	-112.051	61227.4	-9.90938	0.96345	0.96345	0.11761	-1.23812
7601	1573	6	NCGC00015321-04	Dobutamine	beta1-Adrenoceptor Antagonists	NCGC00250412-19	JQ1	Brd4 Inhibitor	Good	0.956602	79.7493	10	-18.6064	56011.7	-10.9368	1.01797	1.01797	1.0018	-1.18786
7601	1574	6	NCGC00183875-01	rac Nebivolol hydrochloride	beta1-Adrenoceptor Antagonists	NCGC00250412-19	JQ1	Brd4 Inhibitor	Good	0.98186	78.2095	14	-95.1609	59023.1	-14.9096	0.98909	0.98052	0.89617	-1.66926
7601	1575	6	NCGC00015159-06	Betaxolol hydrochloride	beta1-Adrenoceptor Antagonist	NCGC00250412-19	JQ1	Brd4 Inhibitor	Good	0.972608	67.2373	15	-56.7586	59406.4	-6.97609	0.9869	0.9869	0.29124	-0.85882
7601	1576	6	NCGC00167832-04	Carvedilol	beta1-Adrenoceptor Antagonists	NCGC00250412-19	JQ1	Brd4 Inhibitor	Good	0.949362	64.224	19	-201.555	61109.9	-16.7367	0.9071	0.89727	0.03411	-1.84823
7601	1577	6	NCGC00015919-04	Sotalol	beta-Adrenoceptor Antagonist	NCGC00250412-19	JQ1	Brd4 Inhibitor	Good	0.954693	45.222	11	-14.6792	56139.6	-4.38313	1.00469	0.9882	0.62362	-0.36911
7601	1578	6	NCGC00024999-02	Procaterol hydrochloride	beta2-Adrenoceptor Agonist	NCGC00250412-19	JQ1	Brd4 Inhibitor	Good	0.972608	50.2743	15	-103.492	57728.6	-7.42713	0.94276	0.93734	0.15178	-1.0642
7601	1579	6	NCGC00015955-09	Salbutamol sulfate	beta2-Adrenoceptor Agonist	NCGC00250412-19	JQ1	Brd4 Inhibitor	Good	0.949362	69.3864	12	-52.6394	57602.5	-3.86859	0.98815	0.97817	0.29251	-0.58498
7601	1580	6	NCGC00015887-05	Ritodrine hydrochloride	beta2-Adrenoceptor Agonist	NCGC00250412-19	JQ1	Brd4 Inhibitor	Good	0.972608	60.7558	10	-41.7822	55038.7	-7.29454	0.98483	0.97227	0.49194	-0.60831
7601	1581	6	NCGC00015558-06	Isoprenaline hydrochloride	beta-Adrenoceptor Agonist	NCGC00250412-19	JQ1	Brd4 Inhibitor	Good	0.972608	61.8497	16	-158.174	59559.2	-5.86676	0.91948	0.91477	0.18816	-1.64786
7601	1582	6	NCGC00016311-16	Phentolamine mesilate	alpha-Adrenoceptor Antagonist	NCGC00250412-19	JQ1	Brd4 Inhibitor	Good	0.970785	68.4891	20	-238.81	60808.5	-14.8241	0.90938	0.89255	0.12174	-2.15092
7601	1583	6	NCGC00018158-08	Doxazosin mesylate	alpha1-Adrenoceptor Antagonists	NCGC00250412-19	JQ1	Brd4 Inhibitor	Good	0.952423	64.6024	7	68.4396	56808.8	-0.77704	1.01904	1.01904	0.88361	-0.19921
7601	1584	6	NCGC00015718-06	Naftopidil	alpha1-Adrenoceptor Antagonist	NCGC00250412-19	JQ1	Brd4 Inhibitor	Good	0.959288	55.66	10	-45.4053	58488.9	-3.04802	0.97037	0.97037	0.21091	-0.66496
7601	1585	6	NCGC00095152-07	Alfuzosin hydrochloride	alpha1-Adrenoceptor Antagonists	NCGC00250412-19	JQ1	Brd4 Inhibitor	Good	0.938556	58.6547	6	6.25905	57744	-0.15241	1.00042	1.00042	0.22375	-0.16115
7601	1586	6	NCGC00016740-19	Prazosin hydrochloride	alpha1-Adrenoceptor Antagonists	NCGC00250412-19	JQ1	Brd4 Inhibitor	Good	0.952423	49.8753	3	55.2996	56488.6	0	1.01904	1.01904	0.63958	-0.08658
7601	1587	6	NCGC00346740-01	Tamsulosin hydrochloride	alpha1-Adrenoceptor Antagonists	NCGC00250412-19	JQ1	Brd4 Inhibitor	Good	0.952423	34.5584	7	11.6328	58952.3	-1.30886	1.00087	1.00087	0.3217	-0.20537
7601	1588	6	NCGC00346558-01	Silodosin	alpha1-Adrenoceptor Antagonists	NCGC00250412-19	JQ1	Brd4 Inhibitor	Good	0.959288	71.2513	6	50.8584	58109.8	0	1.02087	1.02087	0.67982	-0.17124
7601	1589	6	NCGC00016026-11	TERAZOSIN HYDROCHLORIDE	Unknown	NCGC00250412-19	JQ1	Brd4 Inhibitor	Good	0.952423	27.1094	5	23.2935	61972.4	0	0.99522	0.99522	0.51653	-0.28359
7601	1590	6	NCGC00016035-12	Trazodone hydrochloride	alpha2-Adrenoceptor Antagonists	NCGC00250412-19	JQ1	Brd4 Inhibitor	Good	0.974133	70.8402	7	7.14023	56850.2	0	1.0038	1.0038	0.38387	-0.31247
7601	1591	6	NCGC00015924-13	Synephrine	alpha1-Adrenoceptor Agonist	NCGC00250412-19	JQ1	Brd4 Inhibitor	Good	0.970785	71.7366	14	-66.2272	58378.9	-4.32299	0.96926	0.96926	0.03877	-0.70104
7601	1592	6	NCGC00015268-05	Clonidine	alpha1-Adrenoceptor Agonists	NCGC00250412-19	JQ1	Brd4 Inhibitor	Good	0.970785	68.1713	10	-13.2727	57463.7	-0.99427	0.98769	0.98769	0.26915	-0.40188
7601	1593	6	NCGC00024257-07	Phenylephrine hydrochloride	alpha1-Adrenoceptor Agonist	NCGC00250412-19	JQ1	Brd4 Inhibitor	Good	0.952423	9.26339	2	65.1975	55963.6	0	1.0165	1.0165	0.74461	-0.09263
7601	1594	6	NCGC00015766-08	Oxymetazoline hydrochloride	alpha2A(2D)-Adrenoceptor Agonist	NCGC00250412-19	JQ1	Brd4 Inhibitor	Good	0.970785	75.9353	4	43.1894	56406.3	0	1.01746	1.01746	0.4922	-0.06031
7601	1595	6	NCGC00016101-09	Xylometazoline hydrochloride	alpha2A/B/C-Adrenoceptor Agonist	NCGC00250412-19	JQ1	Brd4 Inhibitor	Good	0.980465	46.471	13	-68.6836	58639.1	-3.64131	0.95532	0.95532	0.18587	-0.87271
7601	1596	6	NCGC00188863-01	Dronedarone hydrochloride	alpha,beta-Adrenoceptor Antagonist	NCGC00250412-19	JQ1	Brd4 Inhibitor	Good	0.974133	61.0437	8	-6.20105	58993.7	-0.23022	1.00874	1.00306	0.57329	-0.49479
7601	1597	6	NCGC00160165-01	(+)-Usniacin	adrenergenic receptor antagaonist	NCGC00250412-19	JQ1	Brd4 Inhibitor	Good	0.974133	68.0841	14	-78.632	60810.7	-4.86325	0.96909	0.96909	0.01018	-0.7965
7601	1598	6	NCGC00015121-16	Phenoxybenzamine hydrochloride	Adrenergenic Receptor Antagonist	NCGC00250412-19	JQ1	Brd4 Inhibitor	Good	0.974133	67.1513	11	-72.3865	59977.9	-5.2065	0.96565	0.96565	0.07662	-0.80049
7601	1599	6	NCGC00025018-09	Yohimbine	alpha2-Adrenoceptor Antagonist	NCGC00250412-19	JQ1	Brd4 Inhibitor	Good	0.974133	74.5848	16	-177.062	61972.8	-8.44885	0.92168	0.92168	0	-1.77062
7601	1600	6	NCGC00160529-05	Tizanidine hydrochloride	alpha2-Adrenoceptor Agonist	NCGC00250412-19	JQ1	Brd4 Inhibitor	Good	0.974133	70.7683	14	-131.339	61284.6	-8.59121	0.94098	0.94098	0.02436	-1.33776
7601	1601	6	NCGC00142615-03	Epinephrine	alpha/beta-adrenoceptor Agonist	NCGC00250412-19	JQ1	Brd4 Inhibitor	Good	0.974133	71.6324	10	-14.434	59259.5	-2.09942	0.99994	0.99994	0.30156	-0.4459
7601	1602	6	NCGC00159406-11	Noradrenaline bitartrate monohydrate	alpha/beta-adrenoceptor Agonist	NCGC00250412-19	JQ1	Brd4 Inhibitor	Good	0.974133	73.2656	14	-87.7737	60136.6	-7.53293	0.96958	0.96958	0.02105	-0.89879
7601	1603	6	NCGC00025000-08	Ketoconazole	Aromatase Inhibitor	NCGC00250412-19	JQ1	Brd4 Inhibitor	Good	0.974133	66.5831	8	-31.4426	63297	-2.67075	0.9917	0.9917	0.25814	-0.57256
7601	1604	6	NCGC00015110-12	Aminoglutethimide	Aromatase Inhibitor	NCGC00250412-19	JQ1	Brd4 Inhibitor	Good	0.974133	68.8024	13	-82.366	62478.5	-5.07472	0.9676	0.9676	0.00933	-0.83299
7601	1605	6	NCGC00018294-06	Miconazole nitrate	Aromatase Inhibitor	NCGC00250412-19	JQ1	Brd4 Inhibitor	Good	0.96969	64.7228	15	-184.055	65758.3	-16.3932	0.93059	0.93059	0	-1.84055
7601	1606	6	NCGC00016973-03	Letrozole	Aromatase Inhibitor	NCGC00250412-19	JQ1	Brd4 Inhibitor	Good	0.974133	74.2967	15	-259.379	67208.2	-16.9605	0.898	0.898	0	-2.59379
7601	1607	6	NCGC00164619-04	Anastrozole	Aromatase Inhibitor	NCGC00250412-19	JQ1	Brd4 Inhibitor	Good	0.974133	75.3919	12	-122.047	63375.4	-10.3506	0.95969	0.95969	0.07441	-1.29488
7601	1608	6	NCGC00164380-02	Formestane	Aromatase Inhibitor	NCGC00250412-19	JQ1	Brd4 Inhibitor	Good	0.974133	64.8441	15	-209.391	65846.7	-17.4228	0.91738	0.91738	0	-2.09391
7601	1609	6	NCGC00091009-05	17-Methyltestosterone	Aromatase Inhibitor	NCGC00250412-19	JQ1	Brd4 Inhibitor	Good	0.974133	65.1799	14	-110.828	64375.8	-9.74794	0.9595	0.9595	0.06125	-1.16953
7601	1610	6	NCGC00271596-04	Exemestane	Aromatase Inhibitor	NCGC00250412-19	JQ1	Brd4 Inhibitor	Good	0.980465	58.5173	13	-73.641	62410.4	-5.4469	0.97334	0.97334	0.12875	-0.86516
7601	1611	6	NCGC00021301-04	Fluocinolone acetonide	Glucocorticoid steroid	NCGC00250412-19	JQ1	Brd4 Inhibitor	Good	0.980465	52.5244	13	-20.1278	54670	-8.81999	0.99458	0.97422	1.03556	-0.71221
7601	1612	6	NCGC00161834-01	Budesonide	Glucocorticoid steroid	NCGC00250412-19	JQ1	Brd4 Inhibitor	Good	0.972043	53.341	7	22.2897	55340	0.48778	1.02629	1.00664	0.90691	-0.30449
7601	1613	6	NCGC00162094-04	Betamethasone	Glucocorticoid steroid	NCGC00250412-19	JQ1	Brd4 Inhibitor	Good	0.96743	33.8334	4	99.7426	53390.6	0.1635	1.05642	1.04028	1.56874	-0.12439
7601	1614	6	NCGC00090766-08	Prednisone	Glucocorticoid steroid	NCGC00250412-19	JQ1	Brd4 Inhibitor	Good	0.949362	62.3634	16	-215.356	57439.4	-15.0978	0.88911	0.87588	0.05876	-1.88452
7601	1615	6	NCGC00179649-07	Prednisolone	Glucocorticoid steroid	NCGC00250412-19	JQ1	Brd4 Inhibitor	Good	0.970677	53.7907	13	-35.3269	55167.9	-4.0738	0.99428	0.97963	0.51547	-0.49263
7601	1616	6	NCGC00021925-04	Prednisolone acetate	Glucocorticoid steroid	NCGC00250412-19	JQ1	Brd4 Inhibitor	Good	0.972608	59.0453	15	-68.7006	55510.5	-4.55947	1.00315	0.97026	0.54119	-0.48385
7601	1617	6	NCGC00182851-01	Meprednisone	Glucocorticoid steroid	NCGC00250412-19	JQ1	Brd4 Inhibitor	Good	0.970785	66.7164	22	-317.829	58132.4	-21.2554	0.85405	0.83386	0.00338	-2.71112
7601	1618	6	NCGC00022735-07	Methylprednisolone	Glucocorticoid steroid	NCGC00250412-19	JQ1	Brd4 Inhibitor	Good	0.970785	65.0614	4	86.7532	58201.8	0	1.03193	1.03193	0.91043	-0.0429
7601	1619	6	NCGC00023193-04	Triamcinolone acetonide	Glucocorticoid steroid	NCGC00250412-19	JQ1	Brd4 Inhibitor	Good	0.974133	51.9248	5	69.3234	57026.1	0	1.02058	1.02058	0.79039	-0.09716
7601	1620	6	NCGC00159360-02	Betamethasone dipropionate	Glucocorticoid steroid	NCGC00250412-19	JQ1	Brd4 Inhibitor	Good	0.970785	69.3788	11	-26.9471	57119.9	-1.14726	0.98429	0.98429	0.12525	-0.39472
7601	1621	6	NCGC00274064-01	Betamethasone valerate	Glucocorticoid steroid	NCGC00250412-19	JQ1	Brd4 Inhibitor	Good	0.98186	46.0925	9	-26.4688	58374.1	-2.62313	0.97693	0.97693	0.27441	-0.53909
7601	1622	6	NCGC00021191-05	Cortisone acetate	Glucocorticoid steroid	NCGC00250412-19	JQ1	Brd4 Inhibitor	Good	0.970785	74.9147	14	-62.4476	58387.4	-3.93922	0.97501	0.97501	0.0745	-0.69898
7601	1623	6	NCGC00022398-06	Fluocinonide	Glucocorticoid steroid	NCGC00250412-19	JQ1	Brd4 Inhibitor	Good	0.974133	41.8887	14	-58.5676	60334.2	-3.70595	0.96732	0.96732	0.06708	-0.65276
7601	1624	6	NCGC00094927-01	Flunisolide	Corticosteroid	NCGC00250412-19	JQ1	Brd4 Inhibitor	Good	0.98186	34.471	10	-48.9457	63078.6	-3.25107	0.96389	0.96389	0.26944	-0.7589
7601	1625	6	NCGC00164594-01	Loteprednol etabonate	Corticosteroid	NCGC00250412-19	JQ1	Brd4 Inhibitor	Good	0.95494	47.3972	11	-33.5073	58788.9	-1.55198	0.98148	0.98054	0.30644	-0.6164
7601	1626	6	NCGC00274065-01	Desonide	Corticosteroid	NCGC00250412-19	JQ1	Brd4 Inhibitor	Good	0.970785	37.1942	4	26.7224	57494.2	0	1.00436	1.00385	0.39132	-0.11146
7601	1627	6	NCGC00263521-02	Deflazacort	Corticosteroid	NCGC00250412-19	JQ1	Brd4 Inhibitor	Good	0.952423	52.1614	17	-66.1077	57057.3	-5.39027	0.96596	0.96596	0.03259	-0.69367
7601	1628	6	NCGC00179578-04	Mometasone furoate	Corticosteroid	NCGC00250412-19	JQ1	Brd4 Inhibitor	Good	0.970785	49.2352	8	13.7216	56464	0	0.99944	0.99944	0.56039	-0.42317
7601	1629	6	NCGC00179308-05	Fluticasone propionate	Corticosteroid	NCGC00250412-19	JQ1	Brd4 Inhibitor	Bad	0.751249	57.3387	12	-31.6477	57169	-1.67997	0.97847	0.97847	0.24986	-0.56634
7601	1630	6	NCGC00023373-04	Clobetasol propionate	Corticosteroid	NCGC00250412-19	JQ1	Brd4 Inhibitor	Good	0.959699	0	0	1157.5	13304.9	20.2851	3.95781	3.88867	11.6451	0
7601	1631	6	NCGC00091019-08	Dexamethasone	Antiinflammatory agent	NCGC00250412-19	JQ1	Brd4 Inhibitor	Good	0.974133	61.7559	4	111.017	57692.6	2.37111	1.04784	1.04478	1.20977	-0.0408
7601	1632	6	NCGC00159356-02	Nandrolone phenylpropionate	Steroid hormone	NCGC00250412-19	JQ1	Brd4 Inhibitor	Good	0.976952	66.6932	15	-103.213	61998.6	-7.0731	0.95879	0.95879	0.00087	-1.033
7601	1633	6	NCGC00018176-04	Estrone	Steroid hormone	NCGC00250412-19	JQ1	Brd4 Inhibitor	Good	0.963957	73.0577	17	-136.407	58564.3	-10.5849	0.93943	0.93943	0.02456	-1.38863
7601	1634	6	NCGC00142599-02	Stigmasterol	Steroid hormone	NCGC00250412-19	JQ1	Brd4 Inhibitor	Good	0.974133	70.2133	17	-105.807	57580.2	-4.95662	0.94943	0.94943	0.00778	-1.06584
7601	1635	6	NCGC00093802-08	Dehydroepiandrosterone	Steroid hormone	NCGC00250412-19	JQ1	Brd4 Inhibitor	Good	0.997643	67.8881	13	-70.8983	58126.4	-6.17551	0.96233	0.96233	0.11596	-0.82494
7601	1636	6	NCGC00090797-11	Digoxin	Steroid	NCGC00250412-19	JQ1	Brd4 Inhibitor	Good	0.987032	59.9496	15	-83.2171	53771.7	-6.87881	0.96853	0.95808	0.39274	-0.72303
7601	1637	6	NCGC00016447-02	Proscillaridin	Cardiac glycoside	NCGC00250412-19	JQ1	Brd4 Inhibitor	Good	0.974133	68.0206	17	-176.176	55501.3	-10.5437	0.91517	0.91035	0.10026	-1.52228
7601	1638	6	NCGC00179363-04	Ursodiol	Steroid	NCGC00250412-19	JQ1	Brd4 Inhibitor	Good	0.98186	72.1522	9	-19.2703	58440.2	-4.77052	1.0093	1.0093	0.50653	-0.69923
7601	1639	6	NCGC00163125-07	Pregnenolone	Steroid	NCGC00250412-19	JQ1	Brd4 Inhibitor	Good	0.974133	70.4342	14	-78.45	59887.7	-8.08528	0.97129	0.97129	0.16874	-0.95324
7601	1640	6	NCGC00163547-02	Ecdysone	Steroid prohormone	NCGC00250412-19	JQ1	Brd4 Inhibitor	Good	0.974133	70.1356	14	-147.174	62754.8	-9.55979	0.94846	0.94846	0.03488	-1.50663
7601	1641	6	NCGC00095486-03	Ergosterol	Sterol (fungal cell wall)	NCGC00250412-19	JQ1	Brd4 Inhibitor	Good	0.974133	66.9147	16	-180.334	63623.6	-14.9337	0.92944	0.92944	0	-1.80334
7601	1642	6	NCGC00344549-02	Oxandrolone	Synthetic Steroid	NCGC00250412-19	JQ1	Brd4 Inhibitor	Good	0.974133	75.171	16	-219.511	63459.8	-16.5025	0.91792	0.91792	0	-2.19511
7601	1643	6	NCGC00344550-02	Stanozolol	Synthetic Steroid	NCGC00250412-19	JQ1	Brd4 Inhibitor	Good	0.974133	72.91	13	-76.062	60410	-10.8917	0.98806	0.98806	0.65859	-1.41921
7601	1644	6	NCGC00017244-05	Enoxolone	15-hydroxyprostaglandin dehydrogenase Inhibitor	NCGC00250412-19	JQ1	Brd4 Inhibitor	Good	0.970785	73.8558	14	-100.061	60582.8	-16.0728	0.97786	0.97786	0.8416	-1.84221
7601	1645	6	NCGC00167433-02	Rocuronium bromide	Steroid non-depolarizing neuromuscular Blocker	NCGC00250412-19	JQ1	Brd4 Inhibitor	Good	0.982687	65.5186	8	27.4376	58390.9	-2.69898	1.0208	1.0208	0.51262	-0.23824
7601	1646	6	NCGC00167467-04	Vecuronium bromide	Steroid non-depolarizing neuromuscular Blocker	NCGC00250412-19	JQ1	Brd4 Inhibitor	Good	0.969021	47.086	12	-1.01083	54341.8	-6.14433	1.03435	1.0053	1.12923	-0.37686
7601	1647	6	NCGC00023037-06	Pancuronium bromide	Steroid non-depolarizing Blocker	NCGC00250412-19	JQ1	Brd4 Inhibitor	Good	0.969021	39.2306	6	50.0529	53605.3	0	1.01626	1.01091	0.94041	-0.32279
7601	1648	6	NCGC00346682-01	PA-824	Nitric Oxide (NO) Donors	NCGC00250412-19	JQ1	Brd4 Inhibitor	Good	0.972608	51.2894	7	2.42304	55816.1	0	0.99639	0.9877	0.69811	-0.50659
7601	1649	6	NCGC00015150-04	Betaine	Nitric Oxide (NO) Donors	NCGC00250412-19	JQ1	Brd4 Inhibitor	Good	0.997643	47.3798	10	11.6054	54503	-0.86335	1.01417	1.00129	0.63802	-0.23644
7601	1650	6	NCGC00165815-05	NSC-724771	Nitric Oxide (NO) Donors	NCGC00250412-19	JQ1	Brd4 Inhibitor	Good	0.98561	48.7764	16	-84.3676	51540.1	-8.31118	0.98784	0.95508	0.60562	-0.58842
7601	1651	6	NCGC00346968-01	JS-65-103	nitric oxide donors	NCGC00250412-19	JQ1	Brd4 Inhibitor	Good	0.997042	58.7233	12	-94.5971	52714.9	-11.1592	0.9741	0.94185	0.6386	-0.90578
7601	1652	6	NCGC00346969-01	JS-59-4	nitric oxide donors	NCGC00250412-19	JQ1	Brd4 Inhibitor	Good	0.970785	64.2192	22	-233.982	54852.2	-13.8309	0.88809	0.8729	0.01713	-1.85871
7601	1653	6	NCGC00346970-01	YK-72	nitric oxide donors	NCGC00250412-19	JQ1	Brd4 Inhibitor	Good	0.975486	50.3354	10	-25.0208	57837.6	0	0.98184	0.98184	0.18272	-0.43293
7601	1654	6	NCGC00346971-01	Double JS-K	nitric oxide donors	NCGC00250412-19	JQ1	Brd4 Inhibitor	Good	0.970785	77.089	15	-102.264	55663.5	-6.7552	0.96411	0.95491	0.26059	-1.13386
7601	1655	6	NCGC00346584-01	Asiatic acid	Nitric Oxide Production Inhibitor	NCGC00250412-19	JQ1	Brd4 Inhibitor	Good	0.974133	43.4314	7	23.2143	56301.3	0	1.00044	1.00044	0.42708	-0.19494
7601	1656	6	NCGC00346835-01	2-Iminobiotin	NOS-2 Inhibitor	NCGC00250412-19	JQ1	Brd4 Inhibitor	Good	0.823192	74.1699	10	-1.10376	56224.1	-1.74068	1.00239	1.00239	0.16507	-0.17611
7601	1657	6	NCGC00024717-01	L-NAME	Nitric Oxide Synthase Inhibitor	NCGC00250412-19	JQ1	Brd4 Inhibitor	Good	0.970785	49.8315	7	16.3873	55573.4	-2.08748	1.00105	1.00105	0.34425	-0.18038
7601	1658	6	NCGC00025179-13	Mifepristone	Progesterone Receptor Antagonist	NCGC00250412-19	JQ1	Brd4 Inhibitor	Good	0.970785	53.7901	12	-18.0663	55489.7	-1.57721	0.98618	0.98618	0.21247	-0.39313
7601	1659	6	NCGC00024196-06	Megestrol acetate	Progesterone Receptor Antagonist	NCGC00250412-19	JQ1	Brd4 Inhibitor	Good	0.970785	13.5789	5	6.69761	60309.3	0	0.99576	0.99576	0.30971	-0.24273
7601	1660	6	NCGC00022037-06	Medroxyprogesterone acetate	Progesterone Receptor Agonist	NCGC00250412-19	JQ1	Brd4 Inhibitor	Good	0.970785	69.7931	15	-40.2329	55424.6	-1.40512	0.9833	0.97781	0.24576	-0.54211
7601	1661	6	NCGC00346502-01	Dienogest	Synthetic progesterone	NCGC00250412-19	JQ1	Brd4 Inhibitor	Good	0.973923	73.3087	6	23.5015	53798	0.1676	1.01124	1.01124	0.35325	-0.11823
7601	1662	6	NCGC00164590-03	Drospirenone	Synthetic progesterone	NCGC00250412-19	JQ1	Brd4 Inhibitor	Good	0.973923	74.9801	14	-150.331	57907.5	-9.2288	0.92534	0.92393	0.08287	-1.56097
7601	1663	6	NCGC00263565-02	Gestodene	Progestogen hormone	NCGC00250412-19	JQ1	Brd4 Inhibitor	Good	0.897179	74.4133	12	-28.264	55429.6	-2.71186	0.99467	0.99467	0.25667	-0.53931
7601	1664	6	NCGC00015785-04	Progesterone	Progestogen hormone	NCGC00250412-19	JQ1	Brd4 Inhibitor	Good	0.970785	27.6711	8	173.881	46838.5	0	1.1251	1.09888	2.76044	-0.18239
7601	1665	6	NCGC00159349-07	Levonorgestrel	Progestogen hormone	NCGC00250412-19	JQ1	Brd4 Inhibitor	Good	0.974133	81.888	2	85.1049	52557.3	3.14951	1.04772	1.04772	0.90923	-0.05818
7601	1666	6	NCGC00095023-04	Ethisterone	Progestogen hormone	NCGC00250412-19	JQ1	Brd4 Inhibitor	Good	0.974133	43.8381	14	-97.5588	60831.9	-5.72676	0.95121	0.95121	0.16884	-1.14442
7601	1667	6	NCGC00264052-01	Hyodeoxycholic acid	Glucocorticoid steroid	NCGC00250412-19	JQ1	Brd4 Inhibitor	Good	0.972608	64.2843	19	-123.331	60259.7	-8.40933	0.94319	0.94319	0	-1.23331
7601	1668	6	NCGC00242504-01	Cortivazol	Glucocorticoid Receptor (GR) Agonist	NCGC00250412-19	JQ1	Brd4 Inhibitor	Good	0.974133	64.0295	16	-98.1396	57305.4	-7.95435	0.96484	0.95381	0.06766	-0.78704
7601	1669	6	NCGC00242505-01	Deacetyl cortivazol	Glucocorticoid Receptor (GR) Agonist	NCGC00250412-19	JQ1	Brd4 Inhibitor	Good	0.974133	50.731	11	-73.1224	59057.1	-6.52639	0.96246	0.96246	0.08761	-0.81883
7601	1670	6	NCGC00263148-02	Abiraterone	Androgen Biosynthesis Inhibitor	NCGC00250412-19	JQ1	Brd4 Inhibitor	Good	0.974133	76.3079	11	-23.8505	57120.4	-7.00074	0.99944	0.99944	0.3624	-0.60091
7601	1671	6	NCGC00346631-01	Orteronel	Androgen Biosynthesis Inhibitor	NCGC00250412-19	JQ1	Brd4 Inhibitor	Good	0.997608	74.0124	16	-172.633	61511.5	-11.1362	0.928	0.928	0	-1.72633
7601	1672	6	NCGC00025300-01	2-Methoxyestradiol	HIF-1alpha Inhibitor	NCGC00250412-19	JQ1	Brd4 Inhibitor	Good	0.974133	68.1413	18	-160.95	56352.9	-9.69778	0.94924	0.93575	0.09465	-1.18693
7601	1673	6	NCGC00346527-01	Roxadustat	HIF Prolyl Hydroxylase Inhibitor	NCGC00250412-19	JQ1	Brd4 Inhibitor	Good	0.974133	67.9264	13	-115.085	64323.9	-9.88845	0.95929	0.95929	0.08712	-1.23797
7601	1674	6	NCGC00344625-02	IOX2	HIF Prolyl Hydroxylase Inhibitor	NCGC00250412-19	JQ1	Brd4 Inhibitor	Good	0.974133	58.3184	17	-90.7012	61727.7	-6.70188	0.9624	0.9624	0.07656	-0.98358
7601	1675	6	NCGC00016103-06	Lificiguat	HIF-1alpha Inhibitor	NCGC00250412-19	JQ1	Brd4 Inhibitor	Good	0.974133	70.1376	14	-215.414	65552.3	-16.8662	0.91812	0.91812	0.03794	-2.19207
7601	1676	6	NCGC00164336-05	L-Thyroxine	synthetic hormone	NCGC00250412-19	JQ1	Brd4 Inhibitor	Good	0.974133	64.4883	13	-110.557	64220.2	-9.19939	0.95916	0.95916	0.069	-1.17457
7601	1677	6	NCGC00181098-01	Nelarabine	Purine Antagonist	NCGC00250412-19	JQ1	Brd4 Inhibitor	Good	0.974133	69.9762	14	-135.668	63221.9	-12.6305	0.95051	0.95051	0.02459	-1.38126
7601	1678	6	NCGC00094818-08	Hexestrol	17-betahydroxysteroid dehydrogenase Inhibitor	NCGC00250412-19	JQ1	Brd4 Inhibitor	Good	0.98186	59.8389	15	-134.176	65479.7	-11.6046	0.94768	0.94768	0	-1.34176
7601	1679	6	NCGC00025195-01	Ozagrel hydrochloride	Thromboxane Synthase Inhibitor	NCGC00250412-19	JQ1	Brd4 Inhibitor	Good	0.970785	72.5832	15	-115.841	62203.2	-12.3215	0.96448	0.96448	0.63368	-1.79209
7601	1680	6	NCGC00274067-01	Eltrombopag olamine	Thrombopoietin Receptor (TpoR) Agonist	NCGC00250412-19	JQ1	Brd4 Inhibitor	Good	0.975486	66.7485	8	23.8238	58400.4	-4.87262	1.02305	1.02305	0.64174	-0.4035
7601	1681	6	NCGC00022858-07	Sodium cromoglycate	Mediator Release Inhibitor	NCGC00250412-19	JQ1	Brd4 Inhibitor	Good	0.99525	47.4203	14	-36.4634	53072.2	-5.6626	0.98527	0.97621	0.51471	-0.61569
7601	1682	6	NCGC00181000-03	Suplatast tosylate	Mediator Release Inhibitor	NCGC00250412-19	JQ1	Brd4 Inhibitor	Good	0.983213	66.1381	13	23.8186	52083.3	-2.27914	1.04473	1.01946	1.31881	-0.41479
7601	1683	6	NCGC00188429-01	Acitazanolast	Mediator Release Inhibitor	NCGC00250412-19	JQ1	Brd4 Inhibitor	Good	0.963957	75.6199	9	42.7545	51060.1	0	1.01669	1.0074	0.86484	-0.29045
7601	1684	6	NCGC00346708-01	Aloperine	Mediator Release Inhibitors	NCGC00250412-19	JQ1	Brd4 Inhibitor	Good	0.973501	69.7982	13	-80.3932	54577.9	-7.1785	0.94116	0.93943	0.26665	-1.0231
7601	1685	6	NCGC00263532-03	Olopatadine hydrochloride	Mediator Release Inhibitor	NCGC00250412-19	JQ1	Brd4 Inhibitor	Good	0.955183	54.3679	16	-97.5901	54035.6	-7.07478	0.95364	0.93684	0.43828	-1.04771
7601	1686	6	NCGC00167472-02	Amlexanox	Mediator Release Inhibitor	NCGC00250412-19	JQ1	Brd4 Inhibitor	Good	0.972608	49.0559	13	-73.2019	53729.4	-5.72989	0.96531	0.95161	0.40832	-0.79606
7601	1687	6	NCGC00018099-10	Dyphylline	Xanthine Derivative	NCGC00250412-19	JQ1	Brd4 Inhibitor	Good	0.984715	67.8484	14	-73.1977	56013.7	-7.03296	0.96804	0.96155	0.34387	-0.9527
7601	1688	6	NCGC00022819-03	Ipratropium bromide hydrate	Muscarinic Antagonists	NCGC00250412-19	JQ1	Brd4 Inhibitor	Good	0.957956	76.0744	5	17.3255	54881.4	0	1.00513	1.00513	0.32098	-0.14772
7601	1689	6	NCGC00013724-01	Methscopolamine bromide	Muscarinic Antagonist	NCGC00250412-19	JQ1	Brd4 Inhibitor	Good	0.976952	75.1835	12	-73.8498	56833.1	-3.38842	0.96856	0.96856	0.01769	-0.75619
7601	1690	6	NCGC00016245-01	Scopolamine	Muscarinic Antagonists	NCGC00250412-19	JQ1	Brd4 Inhibitor	Good	0.973923	74.7838	9	-11.5941	56566.8	-0.63553	0.99182	0.99182	0.14753	-0.26347
7601	1691	6	NCGC00167438-02	Trospium chloride	Muscarinic Antagonists	NCGC00250412-19	JQ1	Brd4 Inhibitor	Good	0.973923	53.0118	5	17.8338	55739.5	0	1.00089	1.00089	0.40573	-0.2274
7601	1692	6	NCGC00167971-03	Tiotropium bromide	Muscarinic M3 Antagonists	NCGC00250412-19	JQ1	Brd4 Inhibitor	Good	0.98186	62.1198	10	-5.30927	55968.6	-0.33451	0.99601	0.99601	0.13598	-0.18907
7601	1693	6	NCGC00094575-01	Tolterodine tartrate	Muscarinic M3 Antagonist	NCGC00250412-19	JQ1	Brd4 Inhibitor	Good	0.940652	30.2293	11	-50.2883	57760.4	-2.79974	0.96306	0.96306	0.2103	-0.71318
7601	1694	6	NCGC00346585-01	PNU-200577	Muscarinic M3 Antagonists	NCGC00250412-19	JQ1	Brd4 Inhibitor	Good	0.976952	55.7988	8	-7.24839	57949.3	-1.76062	0.99114	0.99114	0.26147	-0.33395
7601	1695	6	NCGC00015767-09	Oxybutynin chloride	Muscarinic Antagonists	NCGC00250412-19	JQ1	Brd4 Inhibitor	Good	0.976285	75.5563	16	-71.1872	56074	-5.01228	0.96431	0.96431	0.11842	-0.83029
7601	1696	6	NCGC00015771-12	Orphenadrine hydrochloride	Muscarinic Antagonists	NCGC00250412-19	JQ1	Brd4 Inhibitor	Good	0.977783	78.5312	11	-47.3918	54487	-3.24368	0.97711	0.97711	0.05392	-0.52784
7601	1697	6	NCGC00346540-01	Fesoterodine fumarate	Muscarinic Antagonists	NCGC00250412-19	JQ1	Brd4 Inhibitor	Good	0.976952	75.1502	14	-26.8679	54568.5	-1.72309	0.98385	0.98385	0.14782	-0.4165
7601	1698	6	NCGC00163507-02	Octylonium bromide	Muscarinic Antagonists	NCGC00250412-19	JQ1	Brd4 Inhibitor	Good	0.976285	57.4659	12	-51.4145	55676.2	-4.49033	0.96847	0.96847	0.15003	-0.66417
7601	1699	6	NCGC00015482-05	Gallamine triethiodide	Muscarinic M2 Antagonist	NCGC00250412-19	JQ1	Brd4 Inhibitor	Good	0.976952	67.9926	14	-41.7518	55442.4	-3.06691	0.98278	0.98278	0.03628	-0.45379
7601	1700	6	NCGC00015096-11	Amiodarone hydrochloride	Muscarinic M3 Receptor Ligands	NCGC00250412-19	JQ1	Brd4 Inhibitor	Good	0.974133	77.2401	10	17.5378	53841.8	-3.1551	1.01386	1.01386	0.57471	-0.39933
7601	1701	6	NCGC00160397-01	Irsogladine maleate	M1 Muscarinic acetylcholine receptor Antagonist	NCGC00250412-19	JQ1	Brd4 Inhibitor	Good	0.974133	70.6442	16	-70.2836	59467.3	-3.24382	0.97217	0.97217	0.01137	-0.71421
7601	1702	6	NCGC00015026-14	ATROPINE SULFATE	Unknown	NCGC00250412-19	JQ1	Brd4 Inhibitor	Good	0.974133	72.2122	15	-104.547	59308	-5.34551	0.95452	0.95452	0.01764	-1.06311
7601	1703	6	NCGC00186628-01	Butylscopolamine bromide	Muscarinic acetylcholine receptor Antagonist	NCGC00250412-19	JQ1	Brd4 Inhibitor	Good	0.848889	77.9049	15	-86.8976	58051.5	-6.80459	0.97271	0.97271	0.00011	-0.86908
7601	1704	6	NCGC00015245-07	Bethanechol chloride	Muscarinic receptor Agonist	NCGC00250412-19	JQ1	Brd4 Inhibitor	Good	0.974133	74.2926	10	34.7824	50665.8	-1.18178	1.02947	1.0192	1.01575	-0.25238
7601	1705	6	NCGC00015075-07	Arecoline	Muscarinic receptor Agonists	NCGC00250412-19	JQ1	Brd4 Inhibitor	Good	0.974133	71.846	15	-171.867	61821.1	-18.4788	0.92356	0.92356	0.21049	-1.92916
7601	1706	6	NCGC00345797-01	AP-761	prostaglandin D2 CRTH2 inhibitor	NCGC00250412-19	JQ1	Brd4 Inhibitor	Good	0.974133	71.7748	11	-14.1194	57700	-1.40734	0.99182	0.99182	0.17432	-0.31551
7601	1707	6	NCGC00345801-01	AP-768	prostaglandin D2 CRTH2 inhibitor	NCGC00250412-19	JQ1	Brd4 Inhibitor	Good	0.974133	74.3814	14	-81.2892	58479	-4.5095	0.9661	0.9661	0.00391	-0.81681
7601	1708	6	NCGC00167519-04	Ramatroban	prostaglandin D2 CRTH2 Inhibitor	NCGC00250412-19	JQ1	Brd4 Inhibitor	Good	0.98186	54.3766	10	-70.7297	61425.7	-5.36643	0.96594	0.96594	0.04329	-0.75059
7601	1709	6	NCGC00344391-02	TM-30089	prostaglandin D2 CRTH2 inhibitor	NCGC00250412-19	JQ1	Brd4 Inhibitor	Good	0.974133	74.9844	14	-115.456	61420	-8.81369	0.96047	0.96047	0.13091	-1.28547
7601	1710	6	NCGC00345790-01	Laropiprant	prostaglandin D2 DP1 Inhibitor	NCGC00250412-19	JQ1	Brd4 Inhibitor	Good	0.974133	74.3256	13	-103.836	61249.9	-7.83346	0.96504	0.96504	0.08257	-1.12093
7601	1711	6	NCGC00025325-03	Vapiprost hydrochloride	Prostanoid TP Antagonist	NCGC00250412-19	JQ1	Brd4 Inhibitor	Good	0.974133	72.9811	17	-237.852	63671.3	-18.2843	0.90149	0.90149	0	-2.37852
7601	1712	6	NCGC00346741-01	Travoprost	Prostanoid TP Agonist	NCGC00250412-19	JQ1	Brd4 Inhibitor	Good	0.974133	77.5468	15	-230.479	64502	-15.4489	0.91152	0.91152	0	-2.30479
7601	1713	6	NCGC00181296-01	Seratrodast	Prostanoid TP Agonist	NCGC00250412-19	JQ1	Brd4 Inhibitor	Good	0.974133	71.956	15	-240.397	64926	-18.3646	0.90469	0.90469	0	-2.40397
7601	1714	6	NCGC00262598-01	Atracurium besylate	Unknown	NCGC00250412-19	JQ1	Brd4 Inhibitor	Good	0.974133	81.3517	15	-226.618	63374.4	-16.9559	0.91794	0.91794	0	-2.26618
7601	1715	6	NCGC00346664-01	Paeoniflorin	neuromuscular blocker	NCGC00250412-19	JQ1	Brd4 Inhibitor	Good	0.975486	73.1893	10	-20.898	60181.7	-5.84608	1.00725	1.00725	0.53173	-0.74071
7601	1716	6	NCGC00018257-07	Methocarbamol	Muscle relaxant	NCGC00250412-19	JQ1	Brd4 Inhibitor	Good	0.972361	60.447	20	-128.313	54281.7	-6.60567	0.93148	0.92542	0.00589	-1.09378
7601	1717	6	NCGC00015278-14	Carisoprodol	Muscle relaxant	NCGC00250412-19	JQ1	Brd4 Inhibitor	Good	0.98186	68.0719	11	-13.4705	52471.6	-2.92537	1.00527	0.99479	0.50114	-0.43029
7601	1718	6	NCGC00015501-07	Apresoline	Smooth Muscle Relaxant	NCGC00250412-19	JQ1	Brd4 Inhibitor	Good	0.969021	66.076	6	-4.09429	55599	-1.0558	0.98827	0.98827	0.41603	-0.45697
7601	1719	6	NCGC00159559-01	Eplerenone	Mineralocorticoid Receptor (MR) Antagonist	NCGC00250412-19	JQ1	Brd4 Inhibitor	Good	0.974133	66.5811	10	47.4821	53996.1	0	1.0291	1.0231	0.97907	-0.32655
7601	1720	6	NCGC00159521-05	Zoledronic acid monohydrate	Farnesyl Pyrophosphate Synthase Inhibitor	NCGC00250412-19	JQ1	Brd4 Inhibitor	Good	0.973501	74.8979	12	-67.8582	57680.4	-5.63681	0.96877	0.96877	0.29888	-0.97746
7601	1721	6	NCGC00346521-01	Risedronate sodium	Farnesyl Pyrophosphate Synthase Inhibitor	NCGC00250412-19	JQ1	Brd4 Inhibitor	Good	0.972608	48.8841	12	-14.603	55472.6	-2.25286	1.00909	0.9971	0.44702	-0.33301
7601	1722	6	NCGC00346531-01	Oligomycin A	ATP synthase Inhibitor	NCGC00250412-19	JQ1	Brd4 Inhibitor	Good	0.962068	66.5392	18	-215.598	59288	-13.7922	0.91021	0.8957	0.02441	-1.87304
7601	1723	6	NCGC00188690-02	Prasugrel	P2Y12 (P2T) Antagonist	NCGC00250412-19	JQ1	Brd4 Inhibitor	Good	0.944684	63.5505	17	-100.484	56019.5	-6.07646	0.95212	0.95212	0.03006	-1.0349
7601	1724	6	NCGC00163329-04	Clopidogrel bisulfate	P2Y12 (P2T) Antagonist	NCGC00250412-19	JQ1	Brd4 Inhibitor	Good	0.973923	59.8752	6	-20.2852	55470.4	0	0.9807	0.9807	0.26769	-0.47054
7601	1725	6	NCGC00016872-09	Ticlopidine hydrochloride	P2Y12 (P2T) Antagonist	NCGC00250412-19	JQ1	Brd4 Inhibitor	Good	0.970785	77.0939	7	84.7052	52187.5	-1.65042	1.06279	1.06279	1.06019	-0.21314
7601	1726	6	NCGC00346555-01	Apixaban	Coagulation Factor Xa Inhibitor	NCGC00250412-19	JQ1	Brd4 Inhibitor	Good	0.970785	74.6636	1	97.6015	54222	0.93403	1.03829	1.03829	0.98525	-0.00923
7601	1727	6	NCGC00262945-02	Rivaroxaban (Xarelto)	Unknown	NCGC00250412-19	JQ1	Brd4 Inhibitor	Good	0.973923	77.3431	9	-16.5672	56571	-1.22119	0.99647	0.99647	0.25453	-0.4202
7601	1728	6	NCGC00094810-06	Warfarin sodium	Vitamin K Epoxide Reductase (VKER, VKOR) Inhibitor	NCGC00250412-19	JQ1	Brd4 Inhibitor	Good	0.970785	73.7564	15	-82.8949	57330.7	-5.87076	0.9582	0.95772	0.05005	-0.86753
7601	1729	6	NCGC00160398-04	Nafamostat mesilate	Tryptase Inhibitor	NCGC00250412-19	JQ1	Brd4 Inhibitor	Good	0.987207	72.5802	5	92.9208	56291.5	-0.18842	1.0387	1.0387	1.02989	-0.10068
7601	1730	6	NCGC00185736-01	Posaconazole	Lanosterol 14alpha-demethylase Inhibitor	NCGC00250412-19	JQ1	Brd4 Inhibitor	Good	0.967596	69.0006	12	-10.1388	53374.7	-4.52245	0.98427	0.98427	0.2877	-0.38909
7601	1731	6	NCGC00164622-04	Voriconazole	Lanosterol 14alpha-demethylase Inhibitor	NCGC00250412-19	JQ1	Brd4 Inhibitor	Good	0.976285	73.5131	16	-54.8037	54121.5	-4.68029	0.97019	0.97019	0.06237	-0.61041
7601	1732	6	NCGC00015251-14	Clotrimazole	Lanosterol 14alpha-demethylase Inhibitor	NCGC00250412-19	JQ1	Brd4 Inhibitor	Good	0.957956	75.5138	16	-102.257	55931.5	-6.03464	0.95095	0.95095	0.01255	-1.03512
7601	1733	6	NCGC00015656-06	Mianserin	5-HT2A Antagonists?	NCGC00250412-19	JQ1	Brd4 Inhibitor	Good	0.979253	69.4766	16	-69.7026	56360.6	-3.53425	0.96481	0.96481	0.07828	-0.77531
7601	1734	6	NCGC00263539-03	Ziprasidone hydrochloride	5-HT2A Antagonists?	NCGC00250412-19	JQ1	Brd4 Inhibitor	Good	0.973923	73.798	17	-87.1404	55504.2	-5.95071	0.95942	0.95942	0.01816	-0.88956
7601	1735	6	NCGC00025346-01	Mirtazapine	5-HT2A/3 Antagonist	NCGC00250412-19	JQ1	Brd4 Inhibitor	Good	0.95195	75.823	11	-12.1757	54130.5	-0.34956	0.98522	0.98522	0.18963	-0.31138
7601	1736	6	NCGC00021146-06	Ketanserin	5-HT2A Antagonists?	NCGC00250412-19	JQ1	Brd4 Inhibitor	Good	0.976952	47.9286	12	-13.6855	54208.5	-10.1923	0.98623	0.97686	1.08894	-0.88936
7601	1737	6	NCGC00159510-04	Aripiprazole	5-HT1A/2A Antagonist	NCGC00250412-19	JQ1	Brd4 Inhibitor	Good	0.976952	74.7799	16	-98.5856	57808.8	-8.37417	0.95627	0.95627	0.07161	-1.05747
7601	1738	6	NCGC00253646-01	Agomelatine	5-HT2C Antagonist	NCGC00250412-19	JQ1	Brd4 Inhibitor	Good	0.979253	75.3632	12	-34.8543	56529.2	-1.90947	0.98785	0.98785	0.04224	-0.39078
7601	1739	6	NCGC00346476-01	Telotristat etiprate	5-HT Release Inhibitor	NCGC00250412-19	JQ1	Brd4 Inhibitor	Good	0.976952	78.4547	16	-148.674	57813.4	-11.409	0.94089	0.94089	0	-1.48674
7601	1740	6	NCGC00346591-01	Rotundine	5-HT Release Inhibitor	NCGC00250412-19	JQ1	Brd4 Inhibitor	Good	0.970785	74.8985	15	-95.9175	57546.7	-4.63216	0.96211	0.96211	0.02146	-0.98064
7601	1741	6	NCGC00178707-03	Ramelteon	Melatonin MT1/MT2 Agonist	NCGC00250412-19	JQ1	Brd4 Inhibitor	Good	0.957956	73.6523	4	35.4646	55815.6	0	1.01044	1.01044	0.41694	-0.06229
7601	1742	6	NCGC00092310-03	Amisulpride	Dopamine D2/D3 Antagonist	NCGC00250412-19	JQ1	Brd4 Inhibitor	Good	0.974133	73.0376	12	-64.5729	57779.8	-3.20211	0.97146	0.97146	0.02408	-0.66981
7601	1743	6	NCGC00025072-01	PD-128907	Dopamine D2/D3 Agonist	NCGC00250412-19	JQ1	Brd4 Inhibitor	Good	0.974133	72.6632	8	11.0006	58578.9	-2.37038	1.00796	1.00796	0.38488	-0.27487
7601	1744	6	NCGC00346440-01	Sumanirole maleate	Dopamine D2 Agonist	NCGC00250412-19	JQ1	Brd4 Inhibitor	Good	0.974133	69.0571	17	-180.059	62917.9	-11.6993	0.923	0.923	0	-1.80059
7601	1745	6	NCGC00188689-01	Asenapine maleate	Dopamine D1/D2 Antagonist	NCGC00250412-19	JQ1	Brd4 Inhibitor	Good	0.974133	75.5022	17	-289.28	65065.4	-19.9023	0.8769	0.8769	0	-2.8928
7601	1746	6	NCGC00015444-04	Fenoldopam	Dopamine D1 Receptor (DRD1) Agonist	NCGC00250412-19	JQ1	Brd4 Inhibitor	Good	0.974133	77.7673	17	-347.649	67042.1	-25.4914	0.84434	0.84434	0	-3.47649
7601	1747	6	NCGC00015436-09	Fluphenazine hydrochloride	Nicotinic alpha7 Receptor Ligands	NCGC00250412-19	JQ1	Brd4 Inhibitor	Good	0.974133	74.4761	18	-307.276	64954.2	-21.6212	0.87441	0.87441	0	-3.07276
7601	1748	6	NCGC00015856-08	Prochlorperazine dimaleate	Dopamine D2 Antagonist	NCGC00250412-19	JQ1	Brd4 Inhibitor	Good	0.974133	86.569	15	-338.669	65582.8	-25.9021	0.86865	0.86865	0	-3.38669
7601	1749	6	NCGC00188864-01	Iloperidone	Dopamine D2 Antagonist	NCGC00250412-19	JQ1	Brd4 Inhibitor	Good	0.974133	71.614	16	-238.278	63673.3	-16.4992	0.91182	0.91182	0.01024	-2.39302
7601	1750	6	NCGC00015883-08	Risperidone???	Dopamine D2 Antagonist	NCGC00250412-19	JQ1	Brd4 Inhibitor	Good	0.962039	58.1352	14	-63.2341	61927.7	-3.56606	0.97726	0.97726	0.03766	-0.67
7601	1751	6	NCGC00015500-10	Haloperidol	Dopamine D2 Antagonist	NCGC00250412-19	JQ1	Brd4 Inhibitor	Good	0.870288	69.1853	20	-224.546	45097.9	-15.6598	0.96455	0.87031	0.2844	-1.11904
7601	1752	6	NCGC00015966-03	(Â±)-Sulpiride	Unknown	NCGC00250412-19	JQ1	Brd4 Inhibitor	Good	0.915068	64.5203	23	-169.48	46622.7	-8.95442	0.94653	0.89917	0.26074	-1.15781
7601	1753	6	NCGC00096077-05	Olanzapine	Dopamine D2 Antagonist	NCGC00250412-19	JQ1	Brd4 Inhibitor	Good	0.859749	56.9757	18	-70.9376	41055.2	-8.42327	1.10347	0.96096	1.36786	-0.43696
7601	1754	6	NCGC00167441-03	Pramipexole hydrochloride	Dopamine D3 Antagonist	NCGC00250412-19	JQ1	Brd4 Inhibitor	Good	0.762081	30.5462	10	58.2971	39596.5	0.49608	1.08257	1.0209	1.47837	-0.07496
7601	1755	6	NCGC00015254-12	Clozapine	Dopamine D4 Antagonist	NCGC00250412-19	JQ1	Brd4 Inhibitor	Good	0.76043	62.0819	13	-31.5615	39611.7	-2.64834	1.07695	0.98472	0.98235	-0.21246
7601	1756	6	NCGC00015036-08	Amantadine hydrochloride	Dopamine Receptor Agonist	NCGC00250412-19	JQ1	Brd4 Inhibitor	Good	0.938057	49.79	16	-91.8104	41136.1	-6.32755	0.98562	0.90772	0.57627	-0.4591
7601	1757	6	NCGC00014670-16	Domperidone	Dopamine Receptor Antagonist	NCGC00250412-19	JQ1	Brd4 Inhibitor	Good	0.97607	77.1975	24	-246.614	45481.5	-13.3613	0.90977	0.85955	0.01041	-1.66471
7601	1758	6	NCGC00346439-01	Diclofensine	Dopamine Transporter (DAT) Inhibitor	NCGC00250412-19	JQ1	Brd4 Inhibitor	Good	0.864143	81.8107	15	-62.6645	51369.7	-3.87733	0.96904	0.96326	0.3008	-0.8339
7601	1759	6	NCGC00015122-09	Bupropion hydrochloride	Dopamine Transporter (DAT) Inhibitor	NCGC00250412-19	JQ1	Brd4 Inhibitor	Good	0.923617	62.6998	6	19.4936	47606.4	0	1.00384	1.00384	0.36664	-0.17171
7601	1760	6	NCGC00015300-05	Vanoxeamine	Dopamine Reuptake Inhibitor	NCGC00250412-19	JQ1	Brd4 Inhibitor	Good	0.923617	81.3649	14	-134.708	48333.7	-13.8063	0.91419	0.91419	0.06751	-1.4146
7601	1761	6	NCGC00015484-06	GBR-12935	Dopamine Reuptake Inhibitor	NCGC00250412-19	JQ1	Brd4 Inhibitor	Good	0.842504	92.4753	12	-22.0848	46684.8	-6.35048	0.99722	0.99722	0.44766	-0.66851
7601	1762	6	NCGC00015708-17	Maprotiline hydrochloride	Noradrenaline Reuptake Inhibitor	NCGC00250412-19	JQ1	Brd4 Inhibitor	Good	0.859749	67.6426	13	-71.8831	46854.7	-3.40527	0.93616	0.93616	0.18797	-0.9068
7601	1763	6	NCGC00253658-02	Dapoxetine hydrochloride	Serotonin Transporter (SERT) Inhibitor	NCGC00250412-19	JQ1	Brd4 Inhibitor	Good	0.8965	69.6758	16	-59.8435	45719.7	-3.24027	0.96078	0.95363	0.23162	-0.71364
7601	1764	6	NCGC00164559-04	Duloxetine hydrochloride	Serotonin Transporter (SERT) Inhibitor	NCGC00250412-19	JQ1	Brd4 Inhibitor	Good	0.86399	87.4736	16	-51.3016	47771.9	-2.20709	0.97806	0.97806	0.06448	-0.5775
7601	1765	6	NCGC00015264-08	Clomipramine hydrochloride	Serotonin Transporter (SERT) Inhibitor	NCGC00250412-19	JQ1	Brd4 Inhibitor	Good	0.838922	64.7763	14	-47.0751	47227	-0.96875	0.97856	0.9645	0.25462	-0.47431
7601	1766	6	NCGC00091062-07	5-Hydroxytryptophan	Serotonin modulator	NCGC00250412-19	JQ1	Brd4 Inhibitor	Good	0.817935	72.2195	14	-48.1528	45348.3	-1.92162	0.99133	0.96851	0.39556	-0.5496
7601	1767	6	NCGC00346651-01	Nepicastat hydrochloride	Dopamine beta-monooxygenase Inhibitor	NCGC00250412-19	JQ1	Brd4 Inhibitor	Good	0.806706	73.5393	16	-24.9254	43807.5	-5.21054	0.99119	0.98123	0.45885	-0.53857
7601	1768	6	NCGC00160421-02	Tetrabenazine	Vesicular Monoamine Transporter 2 (VMAT2) Inhibitor	NCGC00250412-19	JQ1	Brd4 Inhibitor	Good	0.81224	90.1447	13	50.8383	40070.4	-2.86417	1.08906	1.06924	1.09465	-0.35404
7601	1769	6	NCGC00017312-03	Uridine	Anti-anxiety drug	NCGC00250412-19	JQ1	Brd4 Inhibitor	Good	0.83196	77.3864	17	-93.3588	45758.4	-8.0718	0.96057	0.9481	0.29544	-1.00691
7601	1770	6	NCGC00015418-08	Ethosuximide	T-Type Calcium Channel Blocker	NCGC00250412-19	JQ1	Brd4 Inhibitor	Good	0.898233	88.2478	14	-2.21455	43079.7	-2.46757	1.01758	1.00295	0.52727	-0.34298
7601	1771	6	NCGC00015888-04	Reserpine	Alkaloid antipsychotic	NCGC00250412-19	JQ1	Brd4 Inhibitor	Good	0.957385	53.6802	18	-137.664	48623.4	-10.2066	0.88838	0.88733	0.15021	-1.508
7601	1772	6	NCGC00015208-09	Caffeine	Chitinase Inhibitor	NCGC00250412-19	JQ1	Brd4 Inhibitor	Good	0.8965	79.3102	11	-34.7925	49473.5	-1.88267	0.97351	0.97119	0.313	-0.62383
7601	1773	6	NCGC00015997-06	Taurine	Antioxidant	NCGC00250412-19	JQ1	Brd4 Inhibitor	Good	0.8965	77.6062	16	-91.5238	51028.9	-6.15018	0.9377	0.9377	0.03915	-0.95439
7601	1774	6	NCGC00015977-02	SKF-89976A	GAT-1 Inhibitor	NCGC00250412-19	JQ1	Brd4 Inhibitor	Good	0.891562	73.4464	22	-162.803	51180.8	-7.44044	0.88838	0.88838	0.06661	-1.69464
7601	1775	6	NCGC00183105-01	Lubiprostone	ClC-2 Channel Activator	NCGC00250412-19	JQ1	Brd4 Inhibitor	Good	0.8965	84.7	20	-106.729	48299.5	-8.83516	0.94956	0.94144	0.07291	-1.02514
7601	1776	6	NCGC00164634-01	Balsalazide disodium	agents for IBS and constipation	NCGC00250412-19	JQ1	Brd4 Inhibitor	Good	0.840591	92.1621	15	-42.4763	47971.4	-4.63316	0.98539	0.98539	0.12284	-0.54761
7601	1777	6	NCGC00015884-09	Rilmenidine	Imidazoline I1 Receptor Agonist	NCGC00250412-19	JQ1	Brd4 Inhibitor	Good	0.9006	87.9168	18	-171.02	49044.9	-14.3161	0.90637	0.90637	0.01751	-1.72771
7601	1778	6	NCGC00015649-05	Moxonidine hydrochloride hydrate	Imidazoline I1 Receptor Agonist	NCGC00250412-19	JQ1	Brd4 Inhibitor	Good	0.976285	84.9182	17	-61.5678	48166	-3.62237	0.97113	0.97113	0.07414	-0.68982
7601	1779	6	NCGC00015242-12	Chlorothiazide	Hypertension treatment	NCGC00250412-19	JQ1	Brd4 Inhibitor	Good	0.918635	78.2364	16	-55.8043	51053.4	-5.06192	1.00103	0.98928	0.63913	-1.0311
7601	1780	6	NCGC00015508-17	Hydrochlorothiazide	Hypertension treatment	NCGC00250412-19	JQ1	Brd4 Inhibitor	Good	0.944847	87.5679	17	-253.747	54474.6	-20.6713	0.91294	0.90518	0.14669	-2.52307
7601	1781	6	NCGC00345881-02	Conivaptan hydrochloride	Vasopressin (AVP) V1a/V2 Antagonist	NCGC00250412-19	JQ1	Brd4 Inhibitor	Good	0.791928	94.051	13	-102.208	50948.4	-15.1212	0.9844	0.9844	0.58666	-1.60874
7601	1782	6	NCGC00183001-01	Tolvaptan	Vasopressin (AVP) V2 Antagonist	NCGC00250412-19	JQ1	Brd4 Inhibitor	Medium	0.828675	92.8548	14	-36.7524	47972.2	-10.7405	1.04387	1.03162	0.86244	-1.07341
7601	1783	6	NCGC00018302-08	Trichlormethiazide	Diuretic	NCGC00250412-19	JQ1	Brd4 Inhibitor	Good	0.942828	90.075	17	-192.984	50174.9	-17.7711	0.99209	0.94688	0.99959	-2.21679
7601	1784	6	NCGC00164353-03	Mannitol	Osmotic diuretic agent	NCGC00250412-19	JQ1	Brd4 Inhibitor	Good	0.749701	88.5912	18	-201.864	50982.2	-17.0432	0.9543	0.93652	0.46217	-2.15781
7601	1785	6	NCGC00183867-01	Aloin	Stimulant laxative	NCGC00250412-19	JQ1	Brd4 Inhibitor	Good	0.975486	85.6643	15	-67.7529	49070.3	-10.9372	1.0127	0.99844	0.7553	-1.16771
7601	1786	6	NCGC00179511-04	Racecadotril	Neprilysin (Enkephalinase, Neutral Endopeptidase, NEP) Inhibitor	NCGC00250412-19	JQ1	Brd4 Inhibitor	Good	0.972361	58.9225	13	18.4362	49223	-2.89561	1.04487	1.01683	0.78403	-0.14208
7601	1787	6	NCGC00166413-03	Argatroban	Thrombin Inhibitor	NCGC00250412-19	JQ1	Brd4 Inhibitor	Good	0.973654	63.4194	11	-41.9509	51988.5	-3.90121	0.98091	0.96974	0.39795	-0.61051
7601	1788	6	NCGC00346575-01	Dabigatran	Thrombin Inhibitor	NCGC00250412-19	JQ1	Brd4 Inhibitor	Good	0.974824	53.3364	12	-20.1768	50840	-5.42926	1.01616	0.99487	0.49621	-0.26999
7601	1789	6	NCGC00183128-01	Glycyrrhizic acid	Thrombin Inhibitor	NCGC00250412-19	JQ1	Brd4 Inhibitor	Good	0.977869	76.9921	10	11.5302	50263.7	-0.09387	1.0209	1.01252	0.48344	-0.23643
7601	1790	6	NCGC00262929-02	BIBR-1048	Thrombin Inhibitor	NCGC00250412-19	JQ1	Brd4 Inhibitor	Good	0.972361	77.8904	12	-41.287	50596.5	-1.99376	0.98705	0.975	0.33706	-0.5585
7601	1791	6	NCGC00345818-01	Ximelagatran	Thrombin Inhibitor	NCGC00250412-19	JQ1	Brd4 Inhibitor	Good	0.975486	48.3915	10	-1.5112	51443.4	0	1.00635	0.99226	0.46716	-0.24542
7601	1792	6	NCGC00346938-01	E5555	Thrombin Inhibitor	NCGC00250412-19	JQ1	Brd4 Inhibitor	Good	0.976952	66.7407	15	-86.2666	49889.1	-9.56921	0.97626	0.94426	0.42885	-0.78129
7601	1793	6	NCGC00024667-13	METHYLDOPA	Unknown	NCGC00250412-19	JQ1	Brd4 Inhibitor	Good	0.976285	52.3409	11	-50.8578	55695.4	-2.35943	0.9666	0.9666	0.21859	-0.72717
7601	1794	6	NCGC00015163-08	Benserazide	DOPA decarboxylase Inhibitor	NCGC00250412-19	JQ1	Brd4 Inhibitor	Good	0.976285	55.6521	13	-50.6243	53699.9	-3.41544	0.96226	0.96226	0.19552	-0.70176
7601	1795	6	NCGC00015185-04	Carbidopa	Aromatic-L-amino-acid decarboxylase Inhibitor	NCGC00250412-19	JQ1	Brd4 Inhibitor	Good	0.962404	44.6615	8	12.034	52242.4	0	0.99547	0.99547	0.32455	-0.20421
7601	1796	6	NCGC00015316-06	Eflornithine Hydrochloride	Ornithine Decarboxylase Inhibitor	NCGC00250412-19	JQ1	Brd4 Inhibitor	Good	0.987207	65.3496	15	-46.6989	53948.7	-4.4125	0.96836	0.96836	0.19506	-0.66205
7601	1797	6	NCGC00015116-10	Aniracetam	AMPA receptor modulator	NCGC00250412-19	JQ1	Brd4 Inhibitor	Good	0.949684	60.8561	15	-35.1844	52934.6	-2.78738	0.97733	0.97733	0.09761	-0.44945
7601	1798	6	NCGC00346668-01	Pramiracetam hydrochloride	neuroprotective drug	NCGC00250412-19	JQ1	Brd4 Inhibitor	Good	0.96431	79.5936	11	21.2221	51208.7	-0.7031	1.01246	1.01246	0.40904	-0.19681
7601	1799	6	NCGC00181033-02	Taltirelin	Thyrotropin-Releasing Hormone (TRH) Analogs	NCGC00250412-19	JQ1	Brd4 Inhibitor	Good	0.976952	25.7808	5	29.5098	52626.7	0	1.00248	1.00248	0.53107	-0.23597
7601	1800	6	NCGC00017256-08	Galantamine hydrobromide	Acetylcholinesterase Inhibitors	NCGC00250412-19	JQ1	Brd4 Inhibitor	Good	0.960547	63.4916	18	-60.7034	52904.9	-3.66359	0.96533	0.96382	0.12145	-0.70228
7601	1801	6	NCGC00167531-03	Rivastigmine tartrate	Acetylcholinesterase Inhibitors	NCGC00250412-19	JQ1	Brd4 Inhibitor	Good	0.97607	63.1437	17	-74.4431	52337.2	-7.79995	0.97157	0.96273	0.24178	-0.78042
7601	1802	6	NCGC00163246-01	Huperizine A	Acetylcholinesterase Inhibitors	NCGC00250412-19	JQ1	Brd4 Inhibitor	Good	0.935844	79.6296	14	-16.862	50927.1	-3.98839	1.01169	1.01169	0.41566	-0.58428
7601	1803	6	NCGC00015054-06	Tacrine hydrochloride	Acetylcholinesterase Inhibitor	NCGC00250412-19	JQ1	Brd4 Inhibitor	Good	0.987207	71.2734	13	-80.263	53695.8	-4.06491	0.95952	0.95952	0.13646	-0.93909
7601	1804	6	NCGC00016360-05	Monobenzone	topical medical depigmentation treatment	NCGC00250412-19	JQ1	Brd4 Inhibitor	Good	0.87133	73.1432	8	16.8213	50906	-0.55847	1.00225	1.00225	0.46667	-0.29846
7601	1805	6	NCGC00346888-01	UK-383367	Procollagen C-Endopeptidase Inhibitor	NCGC00250412-19	JQ1	Brd4 Inhibitor	Good	0.957956	70.2278	15	-77.662	49205.8	-2.99393	0.98475	0.96511	0.15378	-0.54684
7601	1806	6	NCGC00164617-05	Adapalene	topical retinoid	NCGC00250412-19	JQ1	Brd4 Inhibitor	Good	0.976952	72.9546	16	-59.0033	52206.9	-3.81379	0.975	0.97454	0.18438	-0.76521
7601	1807	6	NCGC00163127-05	Acitretin	retinoid	NCGC00250412-19	JQ1	Brd4 Inhibitor	Good	0.976952	76.5844	15	-121.723	56792.5	-6.97489	0.94447	0.94447	0.03088	-1.24811
7601	1808	6	NCGC00164588-03	Malotilate	Liver Protein Metabolism	NCGC00250412-19	JQ1	Brd4 Inhibitor	Good	0.976952	75.3993	15	-54.8396	55966.9	-3.56354	0.97127	0.97127	0.06277	-0.61117
7601	1809	6	NCGC00346433-01	Peramivir	Neuraminidase (Sialidase) Inhibitors	NCGC00250412-19	JQ1	Brd4 Inhibitor	Good	0.976952	61.1724	16	-71.5398	56431.7	-5.8722	0.9669	0.9669	0.14427	-0.85967
7601	1810	6	NCGC00178698-04	Oseltamivir phosphate	Neuraminidase (Sialidase) Inhibitor	NCGC00250412-19	JQ1	Brd4 Inhibitor	Good	0.976952	65.9489	12	-27.4751	55355.4	-0.82841	0.9819	0.9819	0.16119	-0.43594
7601	1811	6	NCGC00164561-03	Zanamivir	Neuraminidase (Sialidase) Inhibitors	NCGC00250412-19	JQ1	Brd4 Inhibitor	Good	0.976952	73.9185	13	-46.3345	55946.2	-4.83067	0.97794	0.97794	0.20989	-0.67323
7601	1812	6	NCGC00159491-05	Rimantadine	M2 Channel Inhibitor	NCGC00250412-19	JQ1	Brd4 Inhibitor	Good	0.974133	78.8906	17	-112.167	55641.8	-6.79707	0.95826	0.95826	0.04753	-1.1692
7601	1813	6	NCGC00159370-05	Docosanol	Anti-Herpes Simplex Virus Drug	NCGC00250412-19	JQ1	Brd4 Inhibitor	Good	0.974133	69.8948	18	-116.615	58997.2	-10.5721	0.9533	0.9533	0	-1.16615
7601	1814	6	NCGC00016656-01	Vidarabine	Anti-Herpes Simplex Virus Drug	NCGC00250412-19	JQ1	Brd4 Inhibitor	Good	0.974133	76.2969	16	-96.0992	57061.6	-8.77894	0.97146	0.97146	0.26568	-1.22667
7601	1815	6	NCGC00179673-04	Idoxuridine	Anti-Herpes Simplex Virus Drug	NCGC00250412-19	JQ1	Brd4 Inhibitor	Good	0.970993	79.096	15	-172.483	61391	-14.9174	0.93923	0.93923	0.02302	-1.74785
7601	1816	6	NCGC00346726-01	Cyclocytidine hydrochloride	antiviral	NCGC00250412-19	JQ1	Brd4 Inhibitor	Good	0.974133	68.8622	21	-340.177	61891.8	-23.6348	0.86069	0.84536	0	-3.04403
7601	1817	6	NCGC00178483-04	Limonin	antiviral	NCGC00250412-19	JQ1	Brd4 Inhibitor	Good	0.974133	76.3981	16	-232.044	63018.6	-19.5689	0.91069	0.91069	0.03128	-2.35171
7601	1818	6	NCGC00095133-04	Famciclovir	antiviral	NCGC00250412-19	JQ1	Brd4 Inhibitor	Good	0.974133	67.1727	17	-148.15	59918	-13.7412	0.94688	0.94688	0.00126	-1.48276
7601	1819	6	NCGC00163169-02	Pizotifen	Antimigraine drugs	NCGC00250412-19	JQ1	Brd4 Inhibitor	Good	0.952423	65.5761	18	-177.216	61062.4	-10.4654	0.9291	0.9291	0	-1.77216
7601	1820	6	NCGC00185774-01	Erdosteine	Mucolytic Agent	NCGC00250412-19	JQ1	Brd4 Inhibitor	Good	0.975486	64.2807	16	-73.4478	58533.9	-9.80362	0.9856	0.9856	0.58917	-1.32365
7601	1821	6	NCGC00178520-05	Bromhexine hydrochloride	Mucolytic Agent	NCGC00250412-19	JQ1	Brd4 Inhibitor	Good	0.983213	58.2136	18	-97.3935	54340.8	-6.11398	0.95634	0.94421	0.21381	-0.85142
7601	1822	6	NCGC00346546-01	MK-3207	Calcitonin Gene-Related Peptides (CGRP) Antagonist	NCGC00250412-19	JQ1	Brd4 Inhibitor	Good	0.976311	48.6145	13	-59.7423	53421.1	-10.3144	0.96299	0.95261	0.49253	-0.87373
7601	1823	6	NCGC00182965-04	Biperiden	Anticholinergic	NCGC00250412-19	JQ1	Brd4 Inhibitor	Medium	0.696082	47.5344	10	-37.5397	53140.8	-6.00109	0.97247	0.96687	0.4207	-0.63065
7601	1824	6	NCGC00016270-10	Levodopa	Dopamine Precursors	NCGC00250412-19	JQ1	Brd4 Inhibitor	Good	0.972361	51.3087	10	57.6085	52977.9	-1.99784	1.02119	1.01514	1.09995	-0.34079
7601	1825	6	NCGC00024994-01	Selegiline hydrochloride	MAO-B Inhibitor	NCGC00250412-19	JQ1	Brd4 Inhibitor	Good	0.957535	48.7237	11	-30.8372	52486.7	-0.26834	0.98721	0.97114	0.57018	-0.57605
7601	1826	6	NCGC00168774-01	Rasagiline mesylate	MAO-B Inhibitor	NCGC00250412-19	JQ1	Brd4 Inhibitor	Good	0.972608	28.5623	11	68.0252	48454.4	-1.12335	1.04448	1.01741	1.48535	-0.30278
7601	1827	6	NCGC00017269-06	Formononetin	MAO Inhibitor	NCGC00250412-19	JQ1	Brd4 Inhibitor	Good	0.970785	48.0095	17	-133.72	53557.1	-12.8581	0.93616	0.91069	0.13561	-1.03719
7601	1828	6	NCGC00015830-07	Phenelzine	MAO Inhibitor	NCGC00250412-19	JQ1	Brd4 Inhibitor	Good	0.95255	43.6417	12	-11.1481	56458	-1.73707	0.98201	0.98201	0.29073	-0.40221
7601	1829	6	NCGC00094872-08	Piperine	MAO-A/B Inhibitor	NCGC00250412-19	JQ1	Brd4 Inhibitor	Good	0.960163	33.8023	6	24.3025	53638.3	0	0.99959	0.99959	0.44178	-0.19875
7601	1830	6	NCGC00015848-04	Tranylcypromine	MAO-A/B Inhibitor	NCGC00250412-19	JQ1	Brd4 Inhibitor	Good	0.960163	47.0139	8	16.2155	54104.1	-0.09267	0.99943	0.99943	0.32735	-0.1652
7601	1831	6	NCGC00015519-09	Dopamine hydrochloride	Neurotransmitter	NCGC00250412-19	JQ1	Brd4 Inhibitor	Good	0.96431	59.2557	11	1.42809	53433.3	-1.62021	0.99209	0.99209	0.31536	-0.30107
7601	1832	6	NCGC00094087-06	Mizoribine	Inosine 5'-Monophosphate Dehydrogenase (IMPDH) Inhibitor	NCGC00250412-19	JQ1	Brd4 Inhibitor	Good	0.993339	60.4072	8	-10.9692	54587.9	0	0.98331	0.98331	0.27399	-0.38368
7601	1833	6	NCGC00159459-02	Mycophenolate mofetil	Inosine 5'-Monophosphate Dehydrogenase (IMPDH) Inhibitor	NCGC00250412-19	JQ1	Brd4 Inhibitor	Good	0.976191	63.0377	16	-105.2	49848.2	-10.5005	0.97367	0.946	0.24914	-0.65717
7601	1834	6	NCGC00016786-14	Mycophenolic acid	Inosine 5'-Monophosphate Dehydrogenase (IMPDH) Inhibitor	NCGC00250412-19	JQ1	Brd4 Inhibitor	Good	0.82507	70.2679	19	-255.458	56007.2	-22.821	0.87315	0.8561	0.01805	-2.15859
7601	1835	6	NCGC00090726-11	Ribavirin	Inosine 5'-Monophosphate Dehydrogenase (IMPDH) Inhibitor	NCGC00250412-19	JQ1	Brd4 Inhibitor	Good	0.99387	70.5722	12	-4.17899	52587.1	-4.20546	1.00166	0.99451	0.78191	-0.59682
7601	1836	6	NCGC00345803-01	AVN-944	Inosine 5'-Monophosphate Dehydrogenase (IMPDH) Inhibitor	NCGC00250412-19	JQ1	Brd4 Inhibitor	Good	0.962657	60.1257	20	-174.468	46079.7	-13.2292	0.92012	0.88897	0.34162	-1.07762
7601	1837	6	NCGC00181011-01	Gimeracil	Dihydropyrimidine Dehydrogenase Inhibitor	NCGC00250412-19	JQ1	Brd4 Inhibitor	Good	0.944684	81.963	15	-59.4082	52015.6	-12.0461	1.00093	1.00093	0.79482	-1.38891
7601	1838	6	NCGC00346641-01	ADL-5859	delta-Opioid Agonist	NCGC00250412-19	JQ1	Brd4 Inhibitor	Good	0.984715	57.8847	3	66.5569	51019.8	0	1.02162	1.02162	0.74014	-0.07457
7601	1839	6	NCGC00024427-03	Naltrexone hydrochloride	mu-Opioid Antagonist	NCGC00250412-19	JQ1	Brd4 Inhibitor	Good	0.894094	68.4245	8	14.574	52384.1	-1.73806	1.01072	1.01072	0.40223	-0.25649
7601	1840	6	NCGC00015608-04	Loperamide hydrochloride	mu-Opioid Antagonist	NCGC00250412-19	JQ1	Brd4 Inhibitor	Good	0.952423	62.2459	17	-136.007	51637.7	-7.24217	0.89087	0.89087	0.06846	-1.42853
7601	1841	6	NCGC00346593-01	Matrine	kappa-Opioid Agonists	NCGC00250412-19	JQ1	Brd4 Inhibitor	Good	0.974133	62.3259	14	-63.2036	55628.7	-6.22328	0.97662	0.97435	0.16441	-0.75411
7601	1842	6	NCGC00346596-01	Oxymatrine	mu/kappa-Opioid Agonist	NCGC00250412-19	JQ1	Brd4 Inhibitor	Good	0.976952	57.2015	12	-73.161	58578.4	-5.04094	0.95715	0.95715	0.13843	-0.87004
7601	1843	6	NCGC00346896-01	MCOPPB	ORL1 (OP4, NOP) Agonist	NCGC00250412-19	JQ1	Brd4 Inhibitor	Good	0.99387	75.1749	18	-141.054	58116.2	-6.74829	0.93101	0.93101	0	-1.41054
7601	1844	6	NCGC00161418-02	JTC-801	ORL1 (OP4, NOP) Antagonist	NCGC00250412-19	JQ1	Brd4 Inhibitor	Good	0.979253	73.7224	19	-142.565	52578.3	-13.3573	0.95022	0.93992	0.11196	-1.03899
7601	1845	6	NCGC00344513-01	J113397	ORL1 (OP4, NOP) Antagonist	NCGC00250412-19	JQ1	Brd4 Inhibitor	Good	0.984715	73.7914	20	-135.116	55631.6	-10.4037	0.93652	0.93652	0	-1.35116
7601	1846	6	NCGC00344511-02	SB612111	Opioid receptor antagonist	NCGC00250412-19	JQ1	Brd4 Inhibitor	Good	0.94089	76.294	16	-49.6014	54263.3	-2.0683	0.97194	0.97012	0.1838	-0.62338
7601	1847	6	NCGC00024547-06	nor-Binaltorphimine	Opioid receptor antagonist	NCGC00250412-19	JQ1	Brd4 Inhibitor	Good	0.952423	78.0543	15	-136.585	56307.7	-8.58908	0.94194	0.94194	0.00457	-1.37043
7601	1848	6	NCGC00344512-01	Cyprodime	Opioid receptor antagonist	NCGC00250412-19	JQ1	Brd4 Inhibitor	Good	0.974133	41.6429	13	-54.9609	59040.5	-7.30054	0.96538	0.96538	0.12028	-0.66988
7601	1849	6	NCGC00163683-02	Metenkephalin	Opioid growth factor	NCGC00250412-19	JQ1	Brd4 Inhibitor	Good	0.952423	63.0109	18	-122.185	61508	-6.28456	0.95004	0.95004	0	-1.22185
7601	1850	6	NCGC00015840-09	Phloretin	VCAM1 Expression Inhibitor	NCGC00250412-19	JQ1	Brd4 Inhibitor	Good	0.974133	69.5895	15	-120.616	60988.4	-9.18232	0.95802	0.95796	0.05906	-1.26415
7601	1851	6	NCGC00246971-03	Polydatin	V/ICAM1 Expression Inhibitor	NCGC00250412-19	JQ1	Brd4 Inhibitor	Good	0.974133	74.8578	16	-272.244	64178.9	-20.1496	0.89517	0.89517	0	-2.72244
7601	1852	6	NCGC00346680-01	MK-8245	Stearoyl-CoA Desaturase Inhibitor	NCGC00250412-19	JQ1	Brd4 Inhibitor	Good	0.974133	72.5909	16	-191.042	62579.5	-17.0442	0.93081	0.93081	0.07111	-1.98154
7601	1853	6	NCGC00160515-03	Acarbose	alpha-Glucosidase Inhibitor	NCGC00250412-19	JQ1	Brd4 Inhibitor	Good	0.974133	78.2431	17	-177.751	61316.9	-13.4171	0.93594	0.93594	0.06473	-1.84224
7601	1854	6	NCGC00270540-03	Miglitol	alpha-Glucosidase Inhibitor	NCGC00250412-19	JQ1	Brd4 Inhibitor	Good	0.974133	70.1404	18	-197.5	62167.2	-14.4836	0.92131	0.92131	0	-1.975
7601	1855	6	NCGC00016978-05	Repaglinide	Insulin Secretagogues	NCGC00250412-19	JQ1	Brd4 Inhibitor	Good	0.800411	51.4556	18	-80.5314	59998.6	-4.94572	0.96016	0.96016	0.04314	-0.84845
7601	1856	6	NCGC00346729-01	Mitiglinide calcium hydrate	Insulin Secretagogues	NCGC00250412-19	JQ1	Brd4 Inhibitor	Good	0.882168	70.1731	17	-140.946	43984.3	-8.56898	1.0229	0.927	0.73912	-0.91039
7601	1857	6	NCGC00271534-03	Nateglinide	Insulin Secretagogues	NCGC00250412-19	JQ1	Brd4 Inhibitor	Bad	0.523696	53.2627	16	-106.295	44264.8	-10.0761	0.95425	0.91021	0.32994	-0.75624
7601	1858	6	NCGC00346669-01	TAK-875	Insulin Secretagogues	NCGC00250412-19	JQ1	Brd4 Inhibitor	Good	0.89242	55.3371	17	-122.766	45428.3	-9.38178	0.97432	0.9082	0.45318	-0.77433
7601	1859	6	NCGC00346568-01	GSK-1292263A	Glucose-Dependent Insulinotropic Receptor (GDIR, GPR119) Agonist	NCGC00250412-19	JQ1	Brd4 Inhibitor	Good	0.757731	49.2525	10	12.464	40156.2	-0.36447	1.04246	0.99004	1.10056	-0.22851
7601	1860	6	NCGC00346628-01	LY-2608204	Glucokinase Activator	NCGC00250412-19	JQ1	Brd4 Inhibitor	Good	0.755147	62.3553	7	69.3272	40028.8	3.7222	1.15037	1.05662	1.95508	-0.16634
7601	1861	6	NCGC00016543-08	Phenformin hydrochloride	antidiabetic drug	NCGC00250412-19	JQ1	Brd4 Inhibitor	Good	0.901953	50.5821	12	-23.9548	40838.5	-7.03937	1.06233	0.9814	1.21372	-0.28387
7601	1862	6	NCGC00179244-04	Dorzolamide hydrochloride	Carbonic Anhydrase Type II Inhibitor	NCGC00250412-19	JQ1	Brd4 Inhibitor	Good	0.984715	66.841	16	-133.749	44339.9	-13.5053	1.06577	0.93335	0.79979	-0.56583
7601	1863	6	NCGC00093985-10	Metolazone	Carbonic Anhydrase Type VII Inhibitor	NCGC00250412-19	JQ1	Brd4 Inhibitor	Good	0.929147	68.0225	12	-15.485	51787.8	-2.02113	0.99838	0.9949	0.34149	-0.43606
7601	1864	6	NCGC00018172-08	Indapamide	Carbonic Anhydrase Type VII Inhibitor	NCGC00250412-19	JQ1	Brd4 Inhibitor	Good	0.898233	73.5374	21	-187.832	51406.3	-14.6254	0.88418	0.88047	0.00846	-1.81299
7601	1865	6	NCGC00016285-08	Sulfanilamide	Carbonic Anhydrase Type I/II/IX Inhibitor	NCGC00250412-19	JQ1	Brd4 Inhibitor	Good	0.856524	63.4714	12	-34.531	48785.5	-2.88738	0.98857	0.98275	0.20837	-0.46528
7601	1866	6	NCGC00016371-05	Diclofenamide	Carbonic Anhydrase Inhibitor	NCGC00250412-19	JQ1	Brd4 Inhibitor	Good	0.861208	90.1952	6	146.437	40126.9	0.03179	1.15405	1.14705	1.57965	-0.04812
7601	1867	6	NCGC00095003-06	Tioxolone	Carbonic Anhydrase Type I Inhibitor	NCGC00250412-19	JQ1	Brd4 Inhibitor	Good	0.864143	74.7458	12	-72.7717	49950.5	-12.7143	0.95217	0.95217	0.25856	-0.98628
7601	1868	6	NCGC00346520-01	Bimatoprost	prostaglandin	NCGC00250412-19	JQ1	Brd4 Inhibitor	Good	0.973092	84.8467	11	17.4501	46886	-3.63486	1.00928	1.00498	0.7648	-0.52153
7601	1869	6	NCGC00025234-01	Alprostadil	prostaglandin	NCGC00250412-19	JQ1	Brd4 Inhibitor	Medium	0.812223	53.3636	13	-119.752	53898.3	-12.54	0.90542	0.90542	0.25592	-1.45344
7601	1870	6	NCGC00092361-06	Prostaglandin E2	prostaglandin	NCGC00250412-19	JQ1	Brd4 Inhibitor	Good	0.930906	85.9945	5	165.724	40753.3	5.28917	1.16094	1.14561	2.02229	-0.21663
7601	1871	6	NCGC00161290-05	16,16-dimethyl PGE2	prostaglandin	NCGC00250412-19	JQ1	Brd4 Inhibitor	Medium	0.805901	83.9809	18	-119.237	48810.6	-6.678	0.94016	0.93884	0.02545	-1.19729
7601	1872	6	NCGC00016831-04	Buflomedil hydrochloride	vasodilator	NCGC00250412-19	JQ1	Brd4 Inhibitor	Good	0.973101	64.2532	19	-58.0301	44277.3	-4.21063	0.96243	0.95039	0.22675	-0.60963
7601	1873	6	NCGC00160391-02	Auranofin	Thioredoxin Reductase Inhibitor	NCGC00250412-19	JQ1	Brd4 Inhibitor	Medium	0.871316	67.9917	15	-83.1517	35687.1	-7.66128	1.02344	0.9585	0.55982	-0.62564
7601	1874	6	NCGC00346876-01	PX-12	Thioredoxin Reductase Inhibitor	NCGC00250412-19	JQ1	Brd4 Inhibitor	Medium	0.800402	73.6477	14	-27.7752	43250.5	-1.90422	1.02859	0.9989	0.6401	-0.50533
7601	1875	6	NCGC00016229-13	Propylthiouracil	Antithyroid Drugs	NCGC00250412-19	JQ1	Brd4 Inhibitor	Medium	0.805821	84.1421	5	116.027	37819.5	1.45798	1.16162	1.10649	1.76296	-0.06572
7601	1876	6	NCGC00095977-03	Paeonol	Lipid Peroxidation Inhibitors	NCGC00250412-19	JQ1	Brd4 Inhibitor	Good	0.992886	57.2765	12	-66.3613	44264.5	-7.71881	0.9803	0.94819	0.38497	-0.58849
7601	1877	6	NCGC00346600-01	Dioscin	peroxiredoxins (PRDX) 1/6	NCGC00250412-19	JQ1	Brd4 Inhibitor	Good	0.840591	68.1049	15	-88.6682	47445.7	-10.9543	0.98013	0.95933	0.31461	-0.70543
7601	1878	6	NCGC00095322-03	Coenzyme Q10	mitochondrial electron transport	NCGC00250412-19	JQ1	Brd4 Inhibitor	Good	0.8965	87.2404	18	-97.1877	48150	-9.02437	0.96594	0.96594	0.05973	-1.03161
7601	1879	6	NCGC00346607-01	Curcumol	mitochondrial modulator	NCGC00250412-19	JQ1	Brd4 Inhibitor	Good	0.816476	65.4723	14	-34.6021	47842.9	-4.21249	0.97922	0.97922	0.14634	-0.49236
7601	1880	6	NCGC00018261-05	Perhexiline	mitochondrial carnitine palmitoyltransferase-1 inhbitior	NCGC00250412-19	JQ1	Brd4 Inhibitor	Good	0.868789	84.5647	21	-213.083	49059.8	-12.931	0.90195	0.8895	0.04273	-1.98004
7601	1881	6	NCGC00181754-01	Deferasirox	Iron Chelator	NCGC00250412-19	JQ1	Brd4 Inhibitor	Good	0.882168	70.8029	16	-85.1045	45659.8	-6.34817	0.972	0.95615	0.26103	-0.79199
7601	1882	6	NCGC00095460-06	Hematoxylin	Iron Chelator	NCGC00250412-19	JQ1	Brd4 Inhibitor	Good	0.944847	68.7204	18	-67.2439	46299.8	-5.04793	0.99104	0.96497	0.37971	-0.64257
7601	1883	6	NCGC00024359-06	Penicillamine	Copper Chelator	NCGC00250412-19	JQ1	Brd4 Inhibitor	Good	0.973923	84.9299	20	-142.619	51001.5	-10.2409	0.93193	0.93193	0.07404	-1.50023
7601	1884	6	NCGC00159422-02	Tiopronin	Copper Chelator	NCGC00250412-19	JQ1	Brd4 Inhibitor	Good	0.933086	71.654	18	-112.714	54204.5	-6.47263	0.95981	0.95798	0.20245	-1.29913
7601	1885	6	NCGC00186464-02	Aliskiren hemifumarate	Renin Inhibitor	NCGC00250412-19	JQ1	Brd4 Inhibitor	Good	0.930409	77.4056	20	-280.43	56237.4	-15.3682	0.89336	0.88555	0.06676	-2.72159
7601	1886	6	NCGC00142483-02	Cytidine	Cytidine Deaminase Inhibitor	NCGC00250412-19	JQ1	Brd4 Inhibitor	Good	0.776986	94.3634	19	-267.856	56065.9	-22.3712	0.90371	0.90371	0.21411	-2.89267
7601	1887	6	NCGC00166125-01	Meglumine	amino sugar	NCGC00250412-19	JQ1	Brd4 Inhibitor	Good	0.944765	79.8192	19	-243.585	54244.8	-18.2259	0.91055	0.90266	0.12461	-2.39448
7601	1888	6	NCGC00247029-02	2-Deoxyglucose	sugar	NCGC00250412-19	JQ1	Brd4 Inhibitor	Good	0.769096	87.7808	16	-200.715	53972.9	-14.6656	0.9459	0.93552	0.29355	-2.10932
7601	1889	6	NCGC00095537-06	Ribitol	sugar alcohol	NCGC00250412-19	JQ1	Brd4 Inhibitor	Good	0.768029	80.4329	17	-189.279	51271.4	-15.2597	0.9752	0.93665	0.49603	-1.72826
7601	1890	6	NCGC00142624-04	Lactulose	Synthetic sugar	NCGC00250412-19	JQ1	Brd4 Inhibitor	Good	0.96162	87.0611	13	48.5907	44965.7	-9.88913	1.12649	1.10586	1.73808	-1.02272
7601	1891	6	NCGC00091104-05	Aspartame	Synthetic sugar substitute	NCGC00250412-19	JQ1	Brd4 Inhibitor	Good	0.969021	63.18	15	-46.3046	52778.1	-5.49539	1.00337	0.97875	0.51665	-0.54148
7601	1892	6	NCGC00091109-03	Neohesperidin dihydrochalcone	synthetic sugar substitute	NCGC00250412-19	JQ1	Brd4 Inhibitor	Good	0.975486	40.36	9	2.69527	52588.3	-4.06934	0.98699	0.97515	0.69104	-0.47037
7601	1893	6	NCGC00183362-01	Pentagastrin	CCK2 receptor Agonist	NCGC00250412-19	JQ1	Brd4 Inhibitor	Good	0.98186	70.575	11	9.39903	54144.2	-3.06623	1.02107	1.0119	0.59788	-0.33662
7601	1894	6	NCGC00164296-03	3-indolebutyric acid	plant hormone	NCGC00250412-19	JQ1	Brd4 Inhibitor	Good	0.972608	74.0955	8	51.4435	52946.8	0	1.036	1.03008	0.985	-0.38172
7601	1895	6	NCGC00016488-03	Kinetin	plant hormone	NCGC00250412-19	JQ1	Brd4 Inhibitor	Good	0.969021	71.272	8	40.4088	52348.5	-0.92444	1.04563	1.02825	0.96411	-0.26407
7601	1896	6	NCGC00346598-01	Shikimic acid	plant biochemical intermediate	NCGC00250412-19	JQ1	Brd4 Inhibitor	Good	0.972608	65.5829	6	100.387	52405.1	1.22052	1.10359	1.06375	1.72938	-0.09166
7601	1897	6	NCGC00095707-03	Solanesol	tobacco isoprenoid alcohol	NCGC00250412-19	JQ1	Brd4 Inhibitor	Good	0.973923	66.9619	18	-199.588	57308.9	-11.6432	0.91643	0.9042	0.12121	-1.85966
7601	1898	6	NCGC00164629-03	Alibendol	treatments of indigestin, nausea	NCGC00250412-19	JQ1	Brd4 Inhibitor	Good	0.976952	78.2448	7	33.1132	54130.4	-0.87095	1.00391	1.00391	0.67115	-0.34001
7601	1899	6	NCGC00163620-02	Sclareolide	sesquiterpene natural product	NCGC00250412-19	JQ1	Brd4 Inhibitor	Good	0.976952	76.6558	13	-54.5749	55271.9	-3.83744	0.9625	0.9625	0.18153	-0.72728
7601	1900	6	NCGC00018199-06	Rhein	component of rhubarb	NCGC00250412-19	JQ1	Brd4 Inhibitor	Good	0.966869	75.0474	14	-65.1419	57417.2	-5.53927	0.97653	0.97653	0.03427	-0.68569
7601	1901	6	NCGC00188943-04	Orotic acid	metabolite	NCGC00250412-19	JQ1	Brd4 Inhibitor	Good	0.976952	31.0669	10	0.93004	54639.7	-0.833	0.99178	0.99178	0.34777	-0.33847
7601	1902	6	NCGC00025330-01	SB-408124	Orexin OX-1 Antagonist	NCGC00250412-19	JQ1	Brd4 Inhibitor	Good	0.98186	74.0768	16	-82.778	57151.2	-5.09049	0.9647	0.9647	0.11286	-0.94064
7601	1903	6	NCGC00346608-01	Astragaloside A	treatment of degenerative bone diseases	NCGC00250412-19	JQ1	Brd4 Inhibitor	Good	0.952423	72.7446	13	-30.645	56906.9	-2.61534	0.98657	0.98657	0.07862	-0.38507
7601	1904	6	NCGC00018139-08	Ipriflavone	Treatment of Osteoporosis	NCGC00250412-19	JQ1	Brd4 Inhibitor	Good	0.952423	62.2023	12	-14.0279	60275.4	-1.07755	0.99163	0.99163	0.35568	-0.49596
7601	1905	6	NCGC00186037-01	Ibandronate sodium hydrate	Treatment of Osteoporosis	NCGC00250412-19	JQ1	Brd4 Inhibitor	Good	0.974133	75.5918	8	-38.1936	58468.9	-4.35263	0.99268	0.99268	0.35855	-0.74049
7601	1906	6	NCGC00346606-01	Cyclovirobuxin D	acute myocardial ischemia drug	NCGC00250412-19	JQ1	Brd4 Inhibitor	Good	0.96969	78.4419	14	-149.477	62114.3	-12.4171	0.95081	0.95081	0.13942	-1.6342
7601	1907	6	NCGC00015819-11	Propafenone hydrochloride	Potassium Channel Subfamily K Member 3 (TASK-1; KCNK3) Blocker	NCGC00250412-19	JQ1	Brd4 Inhibitor	Good	0.974133	78.4112	17	-354.515	67218.2	-25.5887	0.85571	0.85571	0	-3.54515
7601	1908	6	NCGC00167565-01	Carbazochrome sodium sulfonate	Hemostatics	NCGC00250412-19	JQ1	Brd4 Inhibitor	Good	0.974133	79.4028	16	-280.055	65729.8	-18.5924	0.88997	0.88997	0	-2.80055
7601	1909	6	NCGC00344081-02	STF-62247	Renal cell growth inhibition	NCGC00250412-19	JQ1	Brd4 Inhibitor	Good	0.974133	72.4841	16	-276.541	67697.6	-22.3454	0.88418	0.88418	0	-2.76542
7601	1910	6	NCGC00090762-03	Rifabutin	Unknown	NCGC00250412-19	JQ1	Brd4 Inhibitor	Good	0.961555	81.8237	12	-203.844	64753.3	-19.6252	0.93035	0.93035	0.05006	-2.08849
7601	1911	6	NCGC00016752-02	Clindamycin hydrochloride	Antibacterial	NCGC00250412-19	JQ1	Brd4 Inhibitor	Good	0.974133	37.9121	16	41.7762	57131.3	-5.37602	1.05117	1.03369	1.60543	-0.63256
7601	1912	6	NCGC00168853-03	Lupeol	Steroid	NCGC00250412-19	JQ1	Brd4 Inhibitor	Good	0.974133	69.9068	15	-246.387	66797.7	-14.4208	0.90059	0.90059	0	-2.46387
